# Supplementary material for: Poly[triaqua­tris­(μ4-pyridine-3,5-dicarboxyl­ato)dicerium(III)]
Source: Acta Crystallogr Sect E Struct Rep Online. 2011 Jan 15;67(Pt 2):m161–2. doi: 10.1107/S1600536811000286 (PMC3051676; doi:10.1107/S1600536811000286)
Supplement: Supplementary file 2 [file e-67-0m161-Isup2.hkl]

# 
# h,k,l, Fc-squared, Fo-squared, sigma(Fo-squared) and status flag 
# 
data_I
_shelx_title ' I in space group P -1' 
_shelx_refln_list_code          4 
_shelx_F_calc_maximum      237.66 
_exptl_crystal_F_000       796.00 
_reflns_d_resolution_high  0.7485 
 
loop_ 
 _symmetry_equiv_pos_as_xyz 
 'x, y, z' 
 '-x, -y, -z' 
 
_cell_length_a     8.9590 
_cell_length_b     9.4290 
_cell_length_c    14.5820 
_cell_angle_alpha  98.115 
_cell_angle_beta   95.501 
_cell_angle_gamma 105.030 
 
_shelx_F_squared_multiplier     1.000 
 
loop_ 
 _refln_index_h 
 _refln_index_k 
 _refln_index_l 
 _refln_F_squared_calc 
 _refln_F_squared_meas 
 _refln_F_squared_sigma 
 _refln_observed_status 
   1   0   0      962.00     1014.73     70.94 o 
   2   0   0     1496.62     1580.27    133.62 o 
   3   0   0    16026.05    16697.09    361.10 o 
   4   0   0       53.59      -27.23    156.83 o 
   5   0   0     1424.41     1351.27    240.36 o 
   6   0   0       10.77       56.76    238.10 o 
   7   0   0     5347.38     5343.69    435.99 o 
   8   0   0      261.09      211.66    355.20 o 
   9   0   0     1348.14     1158.08    444.63 o 
  10   0   0     4995.60     5501.95    680.09 o 
  11   0   0       79.33       97.77    617.13 o 
 -11   1   0        1.00      207.63    622.71 o 
 -10   1   0      129.99     -334.21    490.02 o 
  -9   1   0     1144.26     1826.40    476.11 o 
  -8   1   0      798.42      743.30    367.38 o 
  -7   1   0     1483.84     1590.77    338.55 o 
  -6   1   0      460.17      404.66    218.45 o 
  -5   1   0    14605.49    14897.75    473.21 o 
  -4   1   0     3203.05     3161.70    244.72 o 
  -3   1   0     1787.15     1804.79    184.80 o 
  -2   1   0    25936.42    27900.93    378.76 o 
  -1   1   0      396.58      354.73     64.17 o 
   0   1   0     3845.88     3857.99    128.61 o 
   1   1   0    27768.09    28393.53    305.88 o 
   2   1   0    11340.64    12378.83    889.24 o 
   3   1   0       90.45      151.06    121.52 o 
   4   1   0     1384.39     1623.44    219.26 o 
   5   1   0    20429.08    21170.65    349.61 o 
   6   1   0        3.04      -65.77    239.33 o 
   7   1   0     3198.37     3408.56    415.43 o 
   8   1   0     8052.73     8714.29    610.39 o 
   9   1   0        0.27      231.23    449.21 o 
  10   1   0     2807.24     3262.45    666.14 o 
  11   1   0      475.75        0.42    673.18 o 
 -11   2   0      250.24     -147.96    567.48 o 
 -10   2   0     3941.64     4224.47    594.18 o 
  -9   2   0     1398.63     1686.85    460.44 o 
  -8   2   0      224.15       23.55    305.94 o 
  -7   2   0    18295.95    18116.86    624.99 o 
  -6   2   0     2418.75     2630.07    333.87 o 
  -5   2   0     2008.76     2099.60    281.93 o 
  -4   2   0    16383.37    15531.33    481.65 o 
  -3   2   0      215.71      268.28    126.00 o 
  -2   2   0     3728.95     3778.65    198.67 o 
  -1   2   0    16499.48    17254.65    830.04 o 
   0   2   0    22783.46    21974.55    917.18 o 
   1   2   0     1797.52     2037.04    152.52 o 
   2   2   0     5342.67     5627.06    234.49 o 
   3   2   0    44533.62    45516.60   1294.45 o 
   4   2   0     1337.22     1123.14    211.43 o 
   5   2   0     5149.70     5079.37    374.21 o 
   6   2   0     7795.53     8002.99    486.16 o 
   7   2   0      108.99       19.36    320.46 o 
   8   2   0     4608.04     5290.48    548.27 o 
   9   2   0     1359.16     1774.12    534.64 o 
  10   2   0      412.68      177.44    918.44 o 
 -11   3   0      553.08      399.25    654.05 o 
 -10   3   0       23.23     -243.27    472.60 o 
  -9   3   0    10546.64    10667.73    668.74 o 
  -8   3   0        6.88     -164.65    309.09 o 
  -7   3   0       36.55       60.87    277.60 o 
  -6   3   0     9853.11     9480.62    463.35 o 
  -5   3   0     3757.60     4007.58    335.85 o 
  -4   3   0      184.07      272.81    170.16 o 
  -3   3   0     3779.06     3958.99    269.46 o 
  -2   3   0    14707.78    13981.63    345.45 o 
  -1   3   0      120.03       63.30     69.32 o 
   0   3   0     3595.41     3635.91    188.20 o 
   1   3   0    19023.97    19556.13    381.37 o 
   2   3   0      174.71      145.39    147.48 o 
   3   3   0    13573.82    13293.07    405.23 o 
   4   3   0     8559.25     8358.73    398.43 o 
   5   3   0     1233.03     1302.00    290.20 o 
   6   3   0     2445.20     2303.56    377.37 o 
   7   3   0      418.29      426.65    367.88 o 
   8   3   0     2165.88     2635.30    516.93 o 
   9   3   0      158.33     -275.05    752.35 o 
  10   3   0     1760.35     1376.39    818.93 o 
 -11   4   0     4101.98     3869.78    716.57 o 
 -10   4   0        9.44      -87.02    453.85 o 
  -9   4   0       19.73      -30.46    406.36 o 
  -8   4   0     1932.27     2083.32    420.40 o 
  -7   4   0     5489.71     5623.37    474.28 o 
  -6   4   0      654.38      479.14    254.32 o 
  -5   4   0      698.74      497.32    230.39 o 
  -4   4   0    32497.24    32183.11    967.37 o 
  -3   4   0      477.09      353.74    166.00 o 
  -2   4   0     2346.34     2361.31    137.96 o 
  -1   4   0    21349.93    23650.22   1608.80 o 
   0   4   0     1135.46     1194.92    123.93 o 
   1   4   0     3181.37     2981.90    194.16 o 
   2   4   0     5773.81     5650.48    327.43 o 
   3   4   0     2502.02     2557.81    278.26 o 
   4   4   0     3231.88     3251.78    350.09 o 
   5   4   0      318.86      358.64    308.14 o 
   6   4   0     7628.83     8364.35    545.35 o 
   7   4   0        0.81      -65.00    400.48 o 
   8   4   0     1277.80     1148.05    776.66 o 
   9   4   0     2576.92     3077.22    642.51 o 
 -11   5   0        8.97      224.94    561.71 o 
 -10   5   0     1052.57      668.60    621.11 o 
  -9   5   0     3174.94     3738.25    564.69 o 
  -8   5   0      177.27       60.27    339.19 o 
  -7   5   0     1124.45      709.75    325.97 o 
  -6   5   0    13017.92    12133.32    573.32 o 
  -5   5   0      834.59     1093.58    270.12 o 
  -4   5   0      866.87      749.89    236.10 o 
  -3   5   0    11868.65    10998.32    820.58 o 
  -2   5   0      358.59      341.49    183.34 o 
  -1   5   0    13243.42    13995.09    934.05 o 
   0   5   0      292.44      237.87    127.16 o 
   1   5   0     3566.80     3513.76    233.17 o 
   2   5   0      733.36      572.71    179.75 o 
   3   5   0      451.56      341.51    199.45 o 
   4   5   0    10793.07    10670.87    363.56 o 
   5   5   0        0.71     -181.68    315.75 o 
   6   5   0     4219.27     4954.71    508.56 o 
   7   5   0     2775.04     3505.40    514.66 o 
   8   5   0       95.30     -377.93    503.73 o 
   9   5   0     2033.70     1993.25    821.40 o 
 -11   6   0     4801.35     4331.13    782.29 o 
 -10   6   0      524.05      130.28    511.12 o 
  -9   6   0      655.38      639.24    491.26 o 
  -8   6   0    12118.00    10954.91    903.08 o 
  -7   6   0        3.40      -21.86    355.68 o 
  -6   6   0     2659.29     2807.34    389.01 o 
  -5   6   0     2485.10     2743.19    379.42 o 
  -4   6   0     3276.79     3069.82    344.77 o 
  -3   6   0      391.95      268.57    235.39 o 
  -2   6   0      348.13      312.56    236.98 o 
  -1   6   0     7987.27     7601.80    746.61 o 
   0   6   0       10.04      -79.90    151.89 o 
   1   6   0     3180.87     3032.66    236.86 o 
   2   6   0    10648.39    10390.43    367.56 o 
   3   6   0      338.16      354.91    222.91 o 
   4   6   0     8214.36     8415.11    500.16 o 
   5   6   0     3067.54     2945.41    428.34 o 
   6   6   0       37.11     -466.16    480.20 o 
   7   6   0     2000.85     1695.29    563.01 o 
   8   6   0        8.05     -610.96    692.19 o 
 -11   7   0      438.63      285.46    897.11 o 
 -10   7   0     4500.87     5100.45    745.77 o 
  -9   7   0       81.09      110.56    496.09 o 
  -8   7   0     3318.34     3201.39    536.89 o 
  -7   7   0     1506.10     1209.21    391.11 o 
  -6   7   0     2363.78     2524.60    415.43 o 
  -5   7   0      895.69      890.45    330.14 o 
  -4   7   0       31.87     -103.09    261.78 o 
  -3   7   0     8582.38     8180.73    469.87 o 
  -2   7   0        0.52     -199.93    247.16 o 
  -1   7   0     5870.05     5520.05    409.77 o 
   0   7   0     4911.67     4961.79    424.80 o 
   1   7   0      486.48      357.59    288.21 o 
   2   7   0     5637.18     5666.76    483.58 o 
   3   7   0     1578.59      997.26    581.32 o 
   4   7   0      664.67      736.70    394.34 o 
   5   7   0     1064.62     1117.44    458.86 o 
   6   7   0      142.44       22.65    453.36 o 
   7   7   0     1243.31     1543.14    636.49 o 
 -10   8   0      144.25      195.00    594.26 o 
  -9   8   0      328.85     -202.30    548.00 o 
  -8   8   0     3485.07     3463.25    584.95 o 
  -7   8   0       29.79      283.23    396.72 o 
  -6   8   0     3285.64     3346.96    473.65 o 
  -5   8   0    11392.63    10840.15    592.72 o 
  -4   8   0      381.96      250.12    322.56 o 
  -3   8   0     5024.82     4678.05    465.68 o 
  -2   8   0     5648.78     5819.88    480.57 o 
  -1   8   0      447.67      160.11    390.50 o 
   0   8   0     4000.95     4097.00    801.47 o 
   1   8   0     2428.85     2359.22    449.38 o 
   2   8   0      206.52      118.83    559.06 o 
   3   8   0       49.06     -251.31    619.97 o 
   4   8   0     1505.69     1271.61    743.72 o 
   5   8   0     1554.14     2013.74    885.25 o 
   6   8   0        5.25     -517.03    974.22 o 
  -9   9   0        4.74     -581.80    581.80 o 
  -8   9   0     2219.56     2143.29    594.24 o 
  -7   9   0     4020.21     4637.46   1203.99 o 
  -6   9   0     1034.60      993.26    448.55 o 
  -5   9   0     5922.67     6322.92    593.45 o 
  -4   9   0     2497.89     2333.64    461.79 o 
  -3   9   0      266.46      -93.08    373.60 o 
  -2   9   0     1903.42     1650.88    426.91 o 
  -1   9   0       12.89     -388.17    388.17 o 
   0   9   0     1724.05      985.01    640.60 o 
   1   9   0      361.59     -280.06    592.62 o 
   2   9   0     2091.73     2478.55    781.23 o 
   3   9   0     2571.92     2427.08    835.43 o 
   4   9   0        4.89     -189.12    804.46 o 
   5   9   0     1934.15     2503.43   1048.60 o 
  -9  10   0     2103.08     2115.54    974.03 o 
  -8  10   0        0.99     -143.78    564.03 o 
  -7  10   0     1412.09     1477.81    561.70 o 
  -6  10   0      854.05      615.51    493.02 o 
  -5  10   0     1358.61     1056.48    482.40 o 
  -4  10   0      660.19     1048.98    473.48 o 
  -3  10   0     1111.37      914.91    488.27 o 
  -2  10   0     3082.21     3968.02    853.26 o 
  -1  10   0       99.63      331.78    607.30 o 
   0  10   0     2640.31     2744.71    828.64 o 
   1  10   0     2004.48     1815.80    825.72 o 
   2  10   0       42.84     -365.86    768.09 o 
   3  10   0     3828.19     3362.40   1034.51 o 
   4  10   0      580.54      600.36    997.70 o 
  -8  11   0       46.39     -300.12    929.54 o 
  -7  11   0     1879.72     1915.20    692.64 o 
  -6  11   0      155.80       28.86    567.62 o 
  -5  11   0     1034.46      401.82    618.76 o 
  -4  11   0     1786.74     1855.66    889.56 o 
  -3  11   0      107.55      273.34    782.05 o 
  -2  11   0     3450.70     3907.48    979.30 o 
  -1  11   0      349.46      -17.07    821.47 o 
   0  11   0        7.27     -286.35    817.97 o 
   1  11   0     2383.28     1825.51    975.74 o 
   2  11   0        0.05     -929.73    929.73 o 
  -4  12   0     2880.03     3681.93   1029.12 o 
  -3  12   0      527.03     -178.71    922.43 o 
  -2  12   0       15.19      220.03    933.41 o 
  -1  12   0      607.24     -124.01    989.13 o 
   1 -12   1      924.60     -164.56    966.10 o 
   2 -12   1     2897.82     2908.83    999.10 o 
   3 -12   1       83.92     -611.66    867.98 o 
   4 -12   1     1959.65     1130.28    979.11 o 
   5 -12   1      734.99     -146.92    978.03 o 
  -2 -11   1        8.11      532.52    952.71 o 
  -1 -11   1     1405.36     1079.00    937.54 o 
   0 -11   1     3472.15     3255.34    976.12 o 
   1 -11   1        8.27      -67.21    757.75 o 
   2 -11   1      291.38      293.96    715.29 o 
   3 -11   1       34.00      -45.00    787.70 o 
   4 -11   1     1044.39     1036.22    842.41 o 
   5 -11   1      732.49      942.43    866.52 o 
   6 -11   1      364.27      551.17    597.96 o 
   7 -11   1     2096.39     1812.33    653.13 o 
   8 -11   1       76.92       87.64   1002.27 o 
  -4 -10   1        0.09     -139.30    972.82 o 
  -3 -10   1     1387.39     1453.62    914.63 o 
  -2 -10   1     1058.44      868.17    815.50 o 
  -1 -10   1      454.32     -200.86    612.80 o 
   0 -10   1     2184.28     2128.17    780.72 o 
   1 -10   1       93.17     -166.65    645.55 o 
   2 -10   1     3181.13     3630.46    834.48 o 
   3 -10   1        2.96     -174.84    566.03 o 
   4 -10   1     1541.47     1398.02    513.42 o 
   5 -10   1     1715.87     2301.72    551.44 o 
   6 -10   1      130.63       97.86    478.45 o 
   7 -10   1     3824.53     4763.65    700.23 o 
   8 -10   1     1229.96      716.15    896.73 o 
   9 -10   1        3.15       61.16    664.94 o 
  -5  -9   1      665.03      965.91    962.23 o 
  -4  -9   1      930.14     1000.18    867.03 o 
  -3  -9   1      661.29      911.27    762.64 o 
  -2  -9   1      112.50     -205.30    575.42 o 
  -1  -9   1      389.32      400.45    551.17 o 
   0  -9   1     4177.82     4735.55    788.08 o 
   1  -9   1      122.23      150.23    592.08 o 
   2  -9   1     6029.92     6083.74    562.40 o 
   3  -9   1     4013.38     3801.63    507.29 o 
   4  -9   1       22.53     -380.55    380.55 o 
   5  -9   1     5812.47     6550.13    632.69 o 
   6  -9   1       55.08      -35.43    392.19 o 
   7  -9   1      205.06      194.48    667.95 o 
   8  -9   1     2064.74     2456.54    609.56 o 
   9  -9   1      207.34     -205.97    568.19 o 
  -6  -8   1      316.23      117.53    973.27 o 
  -5  -8   1     2756.59     2486.42    941.16 o 
  -4  -8   1       56.69     -146.09    688.57 o 
  -3  -8   1      683.08      652.72    649.48 o 
  -2  -8   1     6920.92     7010.00    840.76 o 
  -1  -8   1      957.62     1118.03    544.77 o 
   0  -8   1     4713.10     5227.14    491.31 o 
   1  -8   1     2053.02     2086.99    395.37 o 
   2  -8   1       34.50      -88.31    294.70 o 
   3  -8   1     6368.24     6183.32    494.87 o 
   4  -8   1      150.49     -261.84    318.01 o 
   5  -8   1      878.45      712.97    346.04 o 
   6  -8   1     1091.15     1008.43    402.99 o 
   7  -8   1     2493.19     2446.97    491.06 o 
   8  -8   1      807.54     1248.63    524.39 o 
   9  -8   1       30.99     -410.10    533.89 o 
  10  -8   1     4403.01     4069.90    759.18 o 
  -7  -7   1     2819.29     3059.61    660.57 o 
  -6  -7   1       28.39     -338.37    425.25 o 
  -5  -7   1     1789.01     1695.69    467.84 o 
  -4  -7   1     4574.99     4969.19    542.39 o 
  -3  -7   1      493.10      351.73    302.56 o 
  -2  -7   1     5840.26     5852.55    422.76 o 
  -1  -7   1     4645.49     4501.21    420.20 o 
   0  -7   1       10.45     -243.26    252.72 o 
   1  -7   1     5063.44     5516.49    563.58 o 
   2  -7   1      282.52      410.54    277.92 o 
   3  -7   1     1961.07     2081.70    407.56 o 
   4  -7   1     2562.28     2929.62    387.24 o 
   5  -7   1     4432.61     4816.95    465.74 o 
   6  -7   1     4015.69     3855.78    472.87 o 
   7  -7   1       15.43      -68.97    343.10 o 
   8  -7   1     8544.64     7790.22    676.73 o 
   9  -7   1      255.69      -87.97    461.94 o 
  10  -7   1      895.08      842.80    561.08 o 
  11  -7   1     3254.60     3262.57   1150.14 o 
  -8  -6   1        7.28      205.90    558.77 o 
  -7  -6   1     3101.16     3234.68    582.02 o 
  -6  -6   1     3772.44     3876.91    524.37 o 
  -5  -6   1       97.60       92.50    327.87 o 
  -4  -6   1     8153.52     7504.46    495.68 o 
  -3  -6   1       39.54        6.36    216.50 o 
  -2  -6   1     2491.45     2629.14    263.92 o 
  -1  -6   1     2373.83     2933.03    239.51 o 
   0  -6   1     1982.56     2135.92    241.61 o 
   1  -6   1     3300.33     3001.06    228.60 o 
   2  -6   1      246.10      261.05    210.72 o 
   3  -6   1     9923.14     9818.26    779.74 o 
   4  -6   1      679.94      387.49    254.39 o 
   5  -6   1      432.14      678.11    310.20 o 
   6  -6   1     9300.16     9303.58    530.03 o 
   7  -6   1       52.76      160.97    343.35 o 
   8  -6   1      786.52      430.37    556.13 o 
   9  -6   1     2412.12     2269.40    676.26 o 
  10  -6   1      172.44      -60.98    509.42 o 
  11  -6   1        3.30      224.31    573.23 o 
  -9  -5   1      708.52      630.89    616.16 o 
  -8  -5   1     2439.76     2486.96    555.62 o 
  -7  -5   1        3.54      -28.50    405.70 o 
  -6  -5   1     2821.90     2927.06    458.98 o 
  -5  -5   1      320.89      381.49    322.73 o 
  -4  -5   1     2757.25     2787.10    280.99 o 
  -3  -5   1     1823.13     1845.95    265.62 o 
  -2  -5   1     4444.50     4273.32    327.82 o 
  -1  -5   1     4895.34     4858.58    229.99 o 
   0  -5   1      168.43      131.02    124.81 o 
   1  -5   1    52998.83    54987.59   4108.00 o 
   2  -5   1     3722.94     3585.65    206.59 o 
   3  -5   1      190.28       72.39    132.38 o 
   4  -5   1    11976.84    10973.64    459.85 o 
   5  -5   1       11.56       35.22    259.24 o 
   6  -5   1       23.83      -53.93    263.60 o 
   7  -5   1     2276.51     2350.30    425.24 o 
   8  -5   1     3889.72     3957.46    515.47 o 
   9  -5   1       20.57       -7.13    438.66 o 
  10  -5   1       12.68     -211.53    503.26 o 
  11  -5   1     4410.68     4097.44    759.30 o 
  -9  -4   1      701.85      332.94    500.71 o 
  -8  -4   1     1314.66      997.74    462.60 o 
  -7  -4   1       75.17      -82.50    355.37 o 
  -6  -4   1     4181.20     4575.47    413.53 o 
  -5  -4   1      230.27      282.50    208.97 o 
  -4  -4   1     5510.55     5035.40    341.44 o 
  -3  -4   1     7988.29     7610.46    459.84 o 
  -2  -4   1      181.08      235.69    133.30 o 
  -1  -4   1    29923.41    30458.22   2892.17 o 
   0  -4   1     2730.75     2724.81    159.12 o 
   1  -4   1      922.20     1206.49    123.93 o 
   2  -4   1    19650.69    20490.26   1404.75 o 
   3  -4   1     1579.82     1742.66    159.86 o 
   4  -4   1     1045.38     1020.23    239.01 o 
   5  -4   1      112.01      -60.84    198.23 o 
   6  -4   1     6450.88     5515.67    418.71 o 
   7  -4   1      172.10       98.93    289.46 o 
   8  -4   1      217.77      130.77    350.15 o 
   9  -4   1     8246.25     8447.39    674.61 o 
  10  -4   1        2.05     -141.82    502.52 o 
  11  -4   1      882.28      599.57    580.48 o 
 -10  -3   1      183.86      182.32    604.48 o 
  -9  -3   1      727.08      638.66    488.66 o 
  -8  -3   1     1653.80     1869.68    713.96 o 
  -7  -3   1       32.23     -247.32    325.03 o 
  -6  -3   1     7423.99     7815.91    613.08 o 
  -5  -3   1     7508.57     7588.92    430.91 o 
  -4  -3   1      485.33      488.89    218.33 o 
  -3  -3   1    18919.39    19036.27    456.66 o 
  -2  -3   1      445.91      434.62    118.70 o 
  -1  -3   1      852.39      886.51    110.48 o 
   0  -3   1     6632.85     6695.24    294.74 o 
   1  -3   1     3461.23     3465.19    176.46 o 
   2  -3   1    12669.40    13093.62    747.29 o 
   3  -3   1       60.36       45.63    147.93 o 
   4  -3   1    38257.98    39360.98    674.31 o 
   5  -3   1     6282.98     6830.82    442.94 o 
   6  -3   1     1098.24      849.93    286.43 o 
   7  -3   1    12581.69    11687.44    562.55 o 
   8  -3   1      464.60      509.92    343.61 o 
   9  -3   1      921.04      784.50    416.66 o 
  10  -3   1     2224.37     2443.82    550.27 o 
  11  -3   1      912.45      378.15    578.18 o 
 -10  -2   1     2013.39     2495.86    591.85 o 
  -9  -2   1      590.77      519.35    478.83 o 
  -8  -2   1     8641.56     8521.96    622.83 o 
  -7  -2   1      781.68     1084.04    358.58 o 
  -6  -2   1       47.18      -37.18    260.46 o 
  -5  -2   1     6137.65     6685.49    515.76 o 
  -4  -2   1      433.72      603.12    195.84 o 
  -3  -2   1       88.12      163.93    156.93 o 
  -2  -2   1    11150.23    11509.77    292.13 o 
  -1  -2   1    15625.29    15400.62    452.84 o 
   0  -2   1     4090.75     4083.76    102.54 o 
   1  -2   1       92.22       11.99     59.53 o 
   2  -2   1    42583.17    44985.11   1375.62 o 
   3  -2   1     7643.59     7909.65    499.04 o 
   4  -2   1     4917.91     5301.75    714.98 o 
   5  -2   1    11252.10    10737.54    425.36 o 
   6  -2   1     1510.67     1386.94    296.63 o 
   7  -2   1     2297.81     2809.77    370.99 o 
   8  -2   1     3114.36     3231.57    601.76 o 
   9  -2   1     1714.33     1732.44    469.14 o 
  10  -2   1        0.70     -197.83    486.35 o 
  11  -2   1       37.28     -313.22    546.15 o 
 -11  -1   1       59.55     1181.11   1024.17 o 
 -10  -1   1     3176.81     4029.47    653.30 o 
  -9  -1   1      335.94      514.74    431.25 o 
  -8  -1   1       94.39       37.46    343.69 o 
  -7  -1   1     2369.96     2320.91    382.68 o 
  -6  -1   1      641.54      408.91    276.22 o 
  -5  -1   1     2450.42     2732.38    283.53 o 
  -4  -1   1      123.28      122.87    155.95 o 
  -3  -1   1    18851.02    19274.88    393.16 o 
  -2  -1   1     4582.35     4619.58    194.58 o 
  -1  -1   1     4720.22     4886.13    216.89 o 
   0  -1   1    43774.80    43361.29    560.91 o 
   1  -1   1      468.21      549.91     50.09 o 
   2  -1   1     2082.04     2016.48    120.57 o 
   3  -1   1    14823.49    15008.16    253.30 o 
   4  -1   1       67.79       40.20    150.67 o 
   5  -1   1       53.07       57.88    180.31 o 
   6  -1   1      627.59      502.80    265.21 o 
   7  -1   1    22192.45    21535.49    765.17 o 
   8  -1   1       95.45      -57.18    291.48 o 
   9  -1   1      326.46      -52.28    414.78 o 
  10  -1   1     6508.43     7283.53    705.00 o 
  11  -1   1       23.53     -367.67    621.70 o 
 -11   0   1        5.42     -103.19    481.33 o 
 -10   0   1     1392.86     1257.36    599.03 o 
  -9   0   1     2115.73     2671.50    478.95 o 
  -8   0   1      835.42      747.24    478.06 o 
  -7   0   1      719.44      551.93    308.20 o 
  -6   0   1     1201.53     1207.51    276.61 o 
  -5   0   1    13575.27    14150.47    453.44 o 
  -4   0   1      573.38      444.45    155.86 o 
  -3   0   1       56.45      142.83    108.40 o 
  -2   0   1    19352.16    20699.96    401.52 o 
  -1   0   1        9.80       23.62     28.41 o 
   0   0   1     3571.04     1931.56   1251.71 o 
   1   0   1     2237.39     2401.14     66.34 o 
   2   0   1      467.26      446.47     72.51 o 
   3   0   1      220.15      223.79     86.21 o 
   4   0   1       36.17       50.59    120.56 o 
   5   0   1    20323.18    20294.55    537.01 o 
   6   0   1       95.53     -178.89    232.64 o 
   7   0   1     2761.37     2722.60    391.57 o 
   8   0   1     7221.69     7427.20    650.97 o 
   9   0   1       31.64     -147.61    419.89 o 
  10   0   1     1553.13     1120.92    567.70 o 
  11   0   1     2072.70     2640.00   1046.00 o 
 -11   1   1      242.40     -294.21    576.78 o 
 -10   1   1     5156.58     6441.48    657.60 o 
  -9   1   1     1374.97     1819.03    477.86 o 
  -8   1   1      143.18       18.78    334.70 o 
  -7   1   1    18098.45    17987.31    631.18 o 
  -6   1   1     2428.70     2437.28    321.78 o 
  -5   1   1      750.43      754.21    199.97 o 
  -4   1   1     1527.08     1238.54    184.49 o 
  -3   1   1      215.04      288.95     74.09 o 
  -2   1   1      163.20       57.67    104.93 o 
  -1   1   1     1088.21     1208.49     70.25 o 
   0   1   1    29016.67    29051.44   1687.12 o 
   1   1   1     1988.63     2164.50    123.75 o 
   2   1   1      774.35      853.71    125.48 o 
   3   1   1    34047.51    34015.18    372.91 o 
   4   1   1      852.20      942.81    139.72 o 
   5   1   1     2585.46     2643.20    211.53 o 
   6   1   1    12083.18    12124.98    829.84 o 
   7   1   1       65.03      106.67    302.20 o 
   8   1   1     3526.96     3403.94    837.08 o 
   9   1   1      469.70      264.92    466.19 o 
  10   1   1     1931.04     1813.31    633.58 o 
  11   1   1      707.32     -121.66    939.70 o 
 -11   2   1     1761.17     1793.00    639.94 o 
 -10   2   1      582.08      450.00    500.49 o 
  -9   2   1     5057.57     5446.85    570.94 o 
  -8   2   1        7.99       33.57    325.57 o 
  -7   2   1      334.88      282.75    286.26 o 
  -6   2   1    12499.01    12066.29    639.90 o 
  -5   2   1     3655.02     3696.11    381.13 o 
  -4   2   1     1031.70     1136.43    197.80 o 
  -3   2   1     3451.15     3607.45    231.88 o 
  -2   2   1    17699.83    17935.82    509.86 o 
  -1   2   1     4984.34     5427.88    193.49 o 
   0   2   1     2794.02     2689.83    249.89 o 
   1   2   1     4253.15     4391.28    195.61 o 
   2   2   1     1088.24     1305.68    160.19 o 
   3   2   1     9140.52     9028.59    271.06 o 
   4   2   1    10234.21    10226.96    405.35 o 
   5   2   1     2307.19     2385.66    221.95 o 
   6   2   1      650.90      553.70    304.98 o 
   7   2   1      307.40      134.34    328.76 o 
   8   2   1     3516.28     3650.99    522.61 o 
   9   2   1       13.92     -270.37    496.28 o 
  10   2   1     1369.87     1515.05    943.00 o 
 -11   3   1     4295.43     5347.42    735.80 o 
 -10   3   1        0.14     -292.55    425.91 o 
  -9   3   1      824.92      815.33    404.97 o 
  -8   3   1      438.89      372.70    354.63 o 
  -7   3   1     5384.26     5378.69    628.25 o 
  -6   3   1      404.18      293.45    427.46 o 
  -5   3   1      109.05      103.01    201.47 o 
  -4   3   1    25523.29    25295.74    657.19 o 
  -3   3   1      110.84      125.24    146.70 o 
  -2   3   1     4293.29     4249.17    234.63 o 
  -1   3   1    15442.97    15465.57    769.20 o 
   0   3   1     2448.74     2605.27    200.42 o 
   1   3   1     9389.50    10141.47    334.16 o 
   2   3   1    15400.60    16928.32    414.49 o 
   3   3   1     2341.94     2587.44    313.48 o 
   4   3   1     1247.72     1332.83    270.32 o 
   5   3   1      101.68      -45.51    319.99 o 
   6   3   1     5329.18     5270.00    457.63 o 
   7   3   1       26.92     -224.57    347.77 o 
   8   3   1     2964.35     3088.38    534.96 o 
   9   3   1     3537.70     4753.32    899.72 o 
 -11   4   1       92.14      -74.67    574.35 o 
 -10   4   1     1099.55      919.92    498.36 o 
  -9   4   1     3691.26     3495.35    533.35 o 
  -8   4   1     1353.14     1197.45    402.69 o 
  -7   4   1     1553.22     1546.10    369.40 o 
  -6   4   1    16884.78    14076.67   1701.19 o 
  -5   4   1     1176.20     1115.50    260.43 o 
  -4   4   1     6329.53     6238.53    346.80 o 
  -3   4   1    29797.86    30425.52   1536.82 o 
  -2   4   1      175.18      118.90    145.21 o 
  -1   4   1     1693.00     1715.62    239.07 o 
   0   4   1     1828.90     2082.08    277.72 o 
   1   4   1     4340.72     4664.92    276.85 o 
   2   4   1      821.28      847.54    207.59 o 
   3   4   1     2677.11     2909.86    300.08 o 
   4   4   1     9124.28     8837.67    459.63 o 
   5   4   1      376.76      399.80    303.21 o 
   6   4   1     8355.90     7852.16    556.38 o 
   7   4   1     2077.68     2137.59    477.33 o 
   8   4   1       66.33      -32.87    793.29 o 
 -11   5   1     4763.16     5849.12    724.57 o 
 -10   5   1      368.74      369.98    512.51 o 
  -9   5   1      553.56      364.70    412.92 o 
  -8   5   1     5273.02     6030.90    564.25 o 
  -7   5   1       11.25     -117.08    296.69 o 
  -6   5   1     2486.17     2774.73    382.28 o 
  -5   5   1     4437.38     4557.50    380.20 o 
  -4   5   1     3244.19     3647.71    329.08 o 
  -3   5   1     2098.95     2433.38    276.45 o 
  -2   5   1     2012.15     2046.21    239.69 o 
  -1   5   1    11864.70    11238.38    446.42 o 
   0   5   1      209.81      116.11    122.39 o 
   1   5   1     1727.42     1535.79    179.20 o 
   2   5   1    12828.97    11558.98    458.70 o 
   3   5   1        7.72      -57.01    246.36 o 
   4   5   1     8336.41     7682.52    496.31 o 
   5   5   1     2872.36     3043.80    450.83 o 
   6   5   1        1.33      144.92    398.89 o 
   7   5   1     2840.01     2547.66    796.27 o 
   8   5   1        6.39      -64.35    647.77 o 
 -11   6   1      292.08     -515.50    572.70 o 
 -10   6   1     5175.37     4752.30    670.92 o 
  -9   6   1       19.13      -69.05    450.41 o 
  -8   6   1     1292.89     1149.94    629.56 o 
  -7   6   1     2452.36     2377.71    428.73 o 
  -6   6   1     3956.82     4028.95    437.85 o 
  -5   6   1       31.22     -100.22    252.54 o 
  -4   6   1      235.49       -2.72    254.74 o 
  -3   6   1    12425.60    11927.50    474.30 o 
  -2   6   1      736.41      545.56    234.82 o 
  -1   6   1     9119.91     8997.14   1131.51 o 
   0   6   1     5426.53     5480.32    694.22 o 
   1   6   1      161.24      114.36    177.96 o 
   2   6   1     7934.13     7708.17    347.21 o 
   3   6   1     2242.83     2340.04    293.53 o 
   4   6   1      349.00       29.31    268.44 o 
   5   6   1     1546.79     1036.48    381.13 o 
   6   6   1      344.68      110.51    426.34 o 
   7   6   1      624.81      676.07    658.62 o 
   8   6   1       95.38      267.31    764.29 o 
 -11   7   1      182.47     -150.03   1039.78 o 
 -10   7   1       43.57     -343.96    552.09 o 
  -9   7   1      295.01      198.54    509.67 o 
  -8   7   1     4501.76     4358.50    576.02 o 
  -7   7   1      149.15       40.90    351.31 o 
  -6   7   1      797.65      859.76    358.19 o 
  -5   7   1    10183.50     9303.35    641.33 o 
  -4   7   1      234.60      115.59    293.87 o 
  -3   7   1     7319.99     6811.74    595.09 o 
  -2   7   1     6083.66     5305.63    418.73 o 
  -1   7   1      401.78      504.10    290.23 o 
   0   7   1     5670.29     5686.89    854.28 o 
   1   7   1       27.53      120.46    282.83 o 
   2   7   1     4052.35     4587.86    465.63 o 
   3   7   1     1263.53     1086.10    696.20 o 
   4   7   1     2197.80     1876.16    483.88 o 
   5   7   1     1901.33     1619.96    806.30 o 
   6   7   1       42.70     -139.95    484.25 o 
   7   7   1     3086.66     2357.78    809.66 o 
 -10   8   1     2478.49     2260.38    879.88 o 
  -9   8   1      387.82      170.10    511.05 o 
  -8   8   1      735.09      997.17    492.15 o 
  -7   8   1     4854.14     5247.99    597.06 o 
  -6   8   1        4.66     -107.56    364.77 o 
  -5   8   1     2465.11     2228.97    434.77 o 
  -4   8   1     4761.32     5130.48    465.27 o 
  -3   8   1     1508.48     1669.22    369.98 o 
  -2   8   1     1220.99     1315.65    365.84 o 
  -1   8   1      465.72      415.01    335.39 o 
   0   8   1     2342.49     2796.31    439.21 o 
   1   8   1     4087.80     4115.79    484.02 o 
   2   8   1     4933.20     4860.70    777.80 o 
   3   8   1     1757.98     1871.21    706.91 o 
   4   8   1      126.54      100.78    709.01 o 
   5   8   1     3832.08     4337.44    946.42 o 
  -9   9   1     3544.54     3425.17    728.68 o 
  -8   9   1       93.02       47.84    487.10 o 
  -7   9   1      873.37      482.83    472.63 o 
  -6   9   1      628.69      585.29    430.56 o 
  -5   9   1      210.87      138.51    405.84 o 
  -4   9   1      272.15      122.80    399.10 o 
  -3   9   1     1182.75     1138.48    398.69 o 
  -2   9   1     6146.38     6013.94    599.92 o 
  -1   9   1        7.35      -17.05    395.37 o 
   0   9   1     4807.13     4833.15    570.59 o 
   1   9   1     3950.56     3296.33    810.36 o 
   2   9   1      163.83      521.92    706.22 o 
   3   9   1     2940.57     3664.93    884.04 o 
   4   9   1      170.71     -289.01    811.82 o 
  -9  10   1     1155.85     1973.83   1000.49 o 
  -8  10   1      215.37       15.31    564.79 o 
  -7  10   1     3086.30     3119.52    613.68 o 
  -6  10   1      592.22      711.46    561.84 o 
  -5  10   1     1591.25     1323.40    494.85 o 
  -4  10   1     1924.84     2588.49    551.78 o 
  -3  10   1       46.01     -361.28    459.71 o 
  -2  10   1     4189.72     5200.49    636.49 o 
  -1  10   1     1022.35      937.16    735.85 o 
   0  10   1       41.23      -69.81    637.49 o 
   1  10   1     2497.50     2483.94    800.71 o 
   2  10   1      115.69      310.08    844.31 o 
   3  10   1       97.90     -206.45    851.48 o 
  -8  11   1      143.38      -15.29    904.22 o 
  -7  11   1     1183.24     1670.76    677.93 o 
  -6  11   1     2874.36     3320.45    692.77 o 
  -5  11   1        0.17      -36.93    575.41 o 
  -4  11   1     3758.09     4034.89    675.12 o 
  -3  11   1      671.09      762.95    816.39 o 
  -2  11   1      126.32     -470.83    799.19 o 
  -1  11   1     1995.46     2122.14    942.49 o 
   0  11   1      146.62      280.76    858.40 o 
   1  11   1     1341.68      695.55    926.75 o 
   2  11   1      147.89      -33.57    978.03 o 
  -6  12   1     2430.55     2526.53   1103.49 o 
  -4  12   1      586.70      605.50    863.92 o 
  -3  12   1      923.38      557.08    996.62 o 
  -2  12   1      135.37     -151.87    896.67 o 
  -1  12   1      211.23      -66.64   1021.06 o 
   1 -12   2      281.03      781.23    977.90 o 
   2 -12   2      843.91     1141.26    996.50 o 
   3 -12   2      524.18      892.80    955.37 o 
   4 -12   2     1090.91     1475.45   1025.56 o 
   5 -12   2      315.91      688.64    963.11 o 
  -2 -11   2      591.30       47.85    953.79 o 
  -1 -11   2      348.24      373.61    878.33 o 
   0 -11   2      379.90      155.17    809.53 o 
   1 -11   2       31.76       90.75    764.03 o 
   2 -11   2     2513.68     1586.32    871.79 o 
   3 -11   2      401.05     -172.43    684.00 o 
   4 -11   2      954.08      648.40    831.43 o 
   5 -11   2     2537.68     2401.50    940.27 o 
   6 -11   2       69.36       66.32    831.11 o 
   7 -11   2     2809.45     2496.75    934.81 o 
   8 -11   2      577.32      809.53    973.90 o 
  -4 -10   2      565.23      -20.18    966.61 o 
  -3 -10   2     1232.55      825.84    813.66 o 
  -2 -10   2      238.49     -198.45    745.12 o 
  -1 -10   2       89.55     -296.56    602.20 o 
   0 -10   2     3987.05     4381.49    872.05 o 
   1 -10   2      207.95      445.83    684.13 o 
   2 -10   2     2283.63     2020.09    749.18 o 
   3 -10   2     4540.26     4105.36    866.84 o 
   4 -10   2      114.34      -84.27    431.47 o 
   5 -10   2     3326.28     3734.08    594.75 o 
   6 -10   2      523.53      273.07    521.89 o 
   7 -10   2      190.47       91.05    547.91 o 
   8 -10   2     1159.27     1328.90    630.75 o 
   9 -10   2      288.59      703.04    661.27 o 
  -5  -9   2     1064.03     1323.01    934.05 o 
  -4  -9   2      130.74       11.49    816.77 o 
  -3  -9   2      189.05       93.27    626.44 o 
  -2  -9   2     6357.87     6736.47    947.50 o 
  -1  -9   2        0.00     -223.20    551.49 o 
   0  -9   2     4936.39     5427.36    766.00 o 
   1  -9   2     1938.56     1293.69    571.74 o 
   2  -9   2     1051.30      667.88    559.30 o 
   3  -9   2     4267.06     4736.37    517.91 o 
   4  -9   2     1009.17     1111.05    396.45 o 
   5  -9   2     2559.01     2498.96    469.05 o 
   6  -9   2     2437.68     2865.83    529.73 o 
   7  -9   2      720.43        8.66    465.00 o 
   8  -9   2      384.27     -228.02    534.64 o 
   9  -9   2       13.63     -164.62    745.25 o 
  10  -9   2     3285.37     2928.94   1229.60 o 
  -6  -8   2       56.20     -275.18    926.62 o 
  -5  -8   2     1587.54     2787.17    932.14 o 
  -4  -8   2     5279.45     5242.11    939.00 o 
  -3  -8   2      506.39      250.71    536.21 o 
  -2  -8   2     4337.82     4235.97    682.93 o 
  -1  -8   2     3241.49     2647.61    592.81 o 
   0  -8   2       49.94     -217.04    473.75 o 
   1  -8   2     2592.17     2742.65    399.22 o 
   2  -8   2        9.25      -99.54    318.61 o 
   3  -8   2     2608.20     2508.77    478.89 o 
   4  -8   2      790.99      501.48    327.04 o 
   5  -8   2     6316.13     6363.17    523.29 o 
   6  -8   2     6628.27     6525.77    591.96 o 
   7  -8   2        0.97      -31.26    417.99 o 
   8  -8   2     5098.37     5672.54    637.28 o 
   9  -8   2      277.44     -151.31    502.02 o 
  10  -8   2        2.90     -450.00    616.88 o 
  -7  -7   2     1768.71     1566.35    594.72 o 
  -6  -7   2     1982.16     2422.79    529.82 o 
  -5  -7   2      282.39      -22.77    399.35 o 
  -4  -7   2     2099.16     2428.63    425.26 o 
  -3  -7   2     5287.16     5763.43    477.87 o 
  -2  -7   2     1171.05     1210.90    312.49 o 
  -1  -7   2     2265.66     2756.86    268.27 o 
   0  -7   2     1723.02     1424.73    299.19 o 
   1  -7   2     4540.71     4057.71    629.81 o 
   2  -7   2       71.41      264.17    260.95 o 
   3  -7   2    10371.52    10292.47    491.53 o 
   4  -7   2     2107.84     1905.94    358.67 o 
   5  -7   2       74.99      -57.21    311.58 o 
   6  -7   2     9667.39     9062.93    579.66 o 
   7  -7   2       12.31     -321.77    348.73 o 
   8  -7   2        0.01     -127.48    433.22 o 
   9  -7   2     3542.58     3650.71    635.53 o 
  10  -7   2      510.74     -112.71    590.75 o 
  11  -7   2      180.18     -399.31   1037.75 o 
  -8  -6   2     2196.44     2794.48    626.97 o 
  -7  -6   2      361.49      149.06    466.64 o 
  -6  -6   2     2096.56     1761.35    452.45 o 
  -5  -6   2      176.92      -44.04    334.18 o 
  -4  -6   2     2747.04     2737.54    575.93 o 
  -3  -6   2      221.93      240.06    260.11 o 
  -2  -6   2      840.86      771.75    242.67 o 
  -1  -6   2    10305.02    10250.82    503.70 o 
   0  -6   2     2702.99     2695.93    211.89 o 
   1  -6   2    22490.91    22302.82   1527.55 o 
   2  -6   2     7552.63     7629.42    290.71 o 
   3  -6   2      437.59      542.63    182.81 o 
   4  -6   2     8956.08     8186.29    448.10 o 
   5  -6   2      153.30      197.12    366.63 o 
   6  -6   2        2.75      296.87    305.52 o 
   7  -6   2     2235.01     2171.69    418.51 o 
   8  -6   2     6093.22     5515.94    569.43 o 
   9  -6   2      280.81     -338.19    442.69 o 
  10  -6   2       29.40      -95.12    507.78 o 
  11  -6   2     2938.09     2763.92    735.35 o 
  -9  -5   2      740.83      541.15    591.98 o 
  -8  -5   2      458.95      165.34    482.18 o 
  -7  -5   2        2.35      -65.14    387.65 o 
  -6  -5   2     1186.73     1330.37    378.67 o 
  -5  -5   2      719.93      611.32    312.69 o 
  -4  -5   2     6091.38     5187.07    399.32 o 
  -3  -5   2     5027.26     4823.09    290.45 o 
  -2  -5   2      671.14      439.06    162.87 o 
  -1  -5   2    21278.89    22528.21   2146.64 o 
   0  -5   2     8523.98     8401.66    416.12 o 
   1  -5   2      317.98      422.87    133.49 o 
   2  -5   2     9055.70     9182.35    558.98 o 
   3  -5   2       17.34      -39.57    146.63 o 
   4  -5   2      657.90      713.42    179.92 o 
   5  -5   2      111.62      240.69    271.76 o 
   6  -5   2    11670.64    10283.15    805.50 o 
   7  -5   2      393.23      153.74    342.16 o 
   8  -5   2      132.71        0.50    357.99 o 
   9  -5   2    12114.97    10515.12    906.47 o 
  10  -5   2      172.79      440.11    513.91 o 
  11  -5   2      257.43     -101.75    632.95 o 
  -9  -4   2      548.25     1102.07    542.13 o 
  -8  -4   2     3684.31     3615.77    535.74 o 
  -7  -4   2        0.22     -274.33    333.50 o 
  -6  -4   2     5989.19     5507.50    473.65 o 
  -5  -4   2     4140.90     4013.07    313.55 o 
  -4  -4   2      166.77       73.74    184.69 o 
  -3  -4   2     8152.47     8126.29    441.07 o 
  -2  -4   2        4.10      -61.22    114.50 o 
  -1  -4   2      141.27       39.29    108.52 o 
   0  -4   2    10517.24    10574.25    373.21 o 
   1  -4   2     2279.21     2445.68    184.50 o 
   2  -4   2    11568.39    11548.21    288.62 o 
   3  -4   2      781.98      957.35    132.21 o 
   4  -4   2    22532.80    21604.06    574.18 o 
   5  -4   2     1434.92      998.89    270.76 o 
   6  -4   2     1441.67     1036.82    306.27 o 
   7  -4   2     9531.38     8481.30    528.69 o 
   8  -4   2      125.44       91.90    335.90 o 
   9  -4   2     1599.13     1867.11    495.06 o 
  10  -4   2     3330.52     2941.95    735.22 o 
  11  -4   2      889.53      273.54    587.03 o 
 -10  -3   2     3359.72     4224.04    717.30 o 
  -9  -3   2       20.46     -111.93    454.03 o 
  -8  -3   2     4383.62     4261.87    618.38 o 
  -7  -3   2     1351.36     1616.60    311.78 o 
  -6  -3   2       38.08     -106.88    206.20 o 
  -5  -3   2     6689.49     6769.90    588.88 o 
  -4  -3   2      614.71      373.79    159.88 o 
  -3  -3   2      189.88       95.42    122.75 o 
  -2  -3   2     6738.48     6544.35    318.80 o 
  -1  -3   2    17014.83    17484.27    488.26 o 
   0  -3   2     3194.58     3250.31    129.31 o 
   1  -3   2     2062.96     2263.86    120.67 o 
   2  -3   2    23491.18    23214.97    588.81 o 
   3  -3   2     5854.08     6276.54    297.45 o 
   4  -3   2     3297.53     3355.81    276.87 o 
   5  -3   2    13184.27    13687.54    388.19 o 
   6  -3   2        1.43     -101.25    253.25 o 
   7  -3   2      296.45      400.36    324.91 o 
   8  -3   2     3030.16     3009.90    461.45 o 
   9  -3   2     4618.02     3832.78    562.39 o 
  10  -3   2       46.21      394.05    503.61 o 
  11  -3   2      173.58      409.99    598.31 o 
 -10  -2   2     3590.84     3291.86    599.74 o 
  -9  -2   2     1274.67      999.08    463.07 o 
  -8  -2   2      238.31      139.40    295.15 o 
  -7  -2   2     1164.41      875.54    340.70 o 
  -6  -2   2     1412.62     1687.29    329.55 o 
  -5  -2   2     4961.02     5206.31    372.44 o 
  -4  -2   2     3585.70     3995.02    294.47 o 
  -3  -2   2    35781.40    35907.52   2354.70 o 
  -2  -2   2     1744.46     1680.01    112.88 o 
  -1  -2   2     3487.43     3795.30    111.67 o 
   0  -2   2     6624.62     5914.55    818.32 o 
   1  -2   2       30.96      102.88     67.00 o 
   2  -2   2     2971.27     3110.78    135.10 o 
   3  -2   2     9311.58     9231.21    206.94 o 
   4  -2   2      552.10      833.75    146.23 o 
   5  -2   2      350.44      590.04    154.98 o 
   6  -2   2      206.78       84.01    252.68 o 
   7  -2   2     4382.75     4492.10    423.19 o 
   8  -2   2      216.77      -50.17    337.86 o 
   9  -2   2      968.05      712.37    423.85 o 
  10  -2   2     6444.54     7294.00    782.59 o 
  11  -2   2       58.63     -611.59    714.72 o 
 -11  -1   2      632.91      154.09    965.15 o 
 -10  -1   2       37.63     -133.66    380.88 o 
  -9  -1   2     3255.67     3134.28    413.41 o 
  -8  -1   2     3807.13     4399.21    499.55 o 
  -7  -1   2     4780.48     4883.22    445.11 o 
  -6  -1   2        3.29       63.65    242.35 o 
  -5  -1   2    18709.87    19474.29    668.04 o 
  -4  -1   2     4340.40     4541.71    279.26 o 
  -3  -1   2      984.05     1214.71    108.69 o 
  -2  -1   2    48902.15    51716.68    688.34 o 
  -1  -1   2     1992.27     1970.06     76.63 o 
   0  -1   2     1168.24     1190.19     59.48 o 
   1  -1   2    31503.50    31468.22    999.30 o 
   2  -1   2     9992.82    10212.94    175.47 o 
   3  -1   2      916.76      838.55    118.26 o 
   4  -1   2       96.24       66.77    124.29 o 
   5  -1   2    12250.34    12160.36    284.15 o 
   6  -1   2       33.00       11.14    257.70 o 
   7  -1   2     6771.92     6425.77    474.40 o 
   8  -1   2     2513.06     3065.51    460.02 o 
   9  -1   2        1.75     -125.80    415.98 o 
  10  -1   2     1596.52     1099.31    558.40 o 
  11  -1   2      870.95      455.41    908.79 o 
 -11   0   2      272.85      161.44    473.34 o 
 -10   0   2     3884.11     4448.48    501.67 o 
  -9   0   2     3917.68     4879.09    545.86 o 
  -8   0   2      344.05      628.10    356.31 o 
  -7   0   2    11487.74    12182.67    573.46 o 
  -6   0   2     2285.87     2381.18    308.18 o 
  -5   0   2      173.82      105.48    178.84 o 
  -4   0   2    15228.15    16238.38    819.53 o 
  -3   0   2     1378.87     1521.16    118.66 o 
  -2   0   2        5.19       -7.77     58.40 o 
  -1   0   2     8044.23     8384.47    126.35 o 
   0   0   2    29064.02    29791.30    286.34 o 
   1   0   2     3221.22     3347.05     84.46 o 
   2   0   2     2547.31     2530.20    113.34 o 
   3   0   2    23292.06    23152.05    547.85 o 
   4   0   2       34.44       81.97    122.11 o 
   5   0   2     4098.20     4069.10    233.68 o 
   6   0   2    14280.59    13121.42    527.75 o 
   7   0   2      243.65      161.46    298.00 o 
   8   0   2     3470.78     3092.59    464.40 o 
   9   0   2      170.91       -8.20    421.37 o 
  10   0   2     2151.11     2458.62    867.54 o 
  11   0   2      252.37     -262.93    925.04 o 
 -11   1   2     1442.01     1139.63    498.19 o 
 -10   1   2       39.50     -341.74    359.75 o 
  -9   1   2    10458.18    10581.35    659.16 o 
  -8   1   2     2273.86     2175.21    408.75 o 
  -7   1   2      414.77      226.31    280.69 o 
  -6   1   2     9210.13     9389.06    500.31 o 
  -5   1   2     4006.32     3794.88    321.25 o 
  -4   1   2     1590.61     1942.86    211.73 o 
  -3   1   2      546.83      667.86    102.14 o 
  -2   1   2    11011.48    10940.35    284.27 o 
  -1   1   2       26.98      -14.51     44.35 o 
   0   1   2     1842.11     1937.72     83.44 o 
   1   1   2    45288.93    46047.72   1400.10 o 
   2   1   2     1106.11     1200.64    111.47 o 
   3   1   2    11397.62    11231.76    355.17 o 
   4   1   2    12349.76    12436.12    292.32 o 
   5   1   2     1645.83     1656.87    198.88 o 
   6   1   2      757.29      776.64    285.04 o 
   7   1   2       54.21      148.04    316.95 o 
   8   1   2     2754.42     2651.82    495.07 o 
   9   1   2      109.85       95.08    515.67 o 
  10   1   2     1013.58     1375.69    852.24 o 
 -11   2   2     3735.65     3897.30    566.35 o 
 -10   2   2        1.27        6.50    475.35 o 
  -9   2   2      822.27      577.06    454.49 o 
  -8   2   2     3700.46     4513.39    461.17 o 
  -7   2   2     5856.62     5570.28    439.37 o 
  -6   2   2     1658.99     1926.33    295.90 o 
  -5   2   2        0.27      -77.70    121.32 o 
  -4   2   2    30837.91    30358.66    571.13 o 
  -3   2   2      946.93      877.60     96.14 o 
  -2   2   2    20783.30    20504.17    797.83 o 
  -1   2   2    12754.34    11755.70    750.36 o 
   0   2   2     2617.15     2562.37    122.17 o 
   1   2   2    49861.78    52157.48   1452.57 o 
   2   2   2     4640.52     5016.57    439.01 o 
   3   2   2     6834.62     6489.09    233.69 o 
   4   2   2      153.82       75.15    150.89 o 
   5   2   2        4.44     -136.90    180.24 o 
   6   2   2     6986.19     7053.71    481.89 o 
   7   2   2        0.15      -36.66    344.11 o 
   8   2   2     4878.58     5338.23    593.69 o 
   9   2   2     5257.99     6152.55   1035.97 o 
  10   2   2      120.54     -523.00    922.43 o 
 -11   3   2      378.21      358.66    455.55 o 
 -10   3   2      750.56      318.48    449.70 o 
  -9   3   2     3156.71     3445.68    498.88 o 
  -8   3   2     4835.33     5300.04    555.27 o 
  -7   3   2      132.34      140.87    296.91 o 
  -6   3   2    21703.16    20859.40    623.27 o 
  -5   3   2      103.00       -3.83    135.09 o 
  -4   3   2     2029.45     2231.68    253.16 o 
  -3   3   2    32962.60    33426.52    957.73 o 
  -2   3   2      962.44     1073.86     94.68 o 
  -1   3   2     2137.91     2654.87    209.71 o 
   0   3   2     5684.69     5684.73    436.56 o 
   1   3   2     3997.67     4280.41    239.59 o 
   2   3   2     6194.42     6918.08    312.61 o 
   3   3   2    12780.41    13326.11    420.82 o 
   4   3   2    10423.32     9577.63    375.52 o 
   5   3   2      163.80       41.53    208.50 o 
   6   3   2     5079.09     5526.33    489.39 o 
   7   3   2     4642.37     5438.88    549.63 o 
   8   3   2       10.21       82.95    684.89 o 
   9   3   2     1794.65     2527.16    936.27 o 
 -11   4   2     3880.59     3703.37    707.37 o 
 -10   4   2      126.50      -31.71    450.87 o 
  -9   4   2      637.21      318.30    398.72 o 
  -8   4   2     5658.95     5885.13    536.32 o 
  -7   4   2      169.77      282.04    281.97 o 
  -6   4   2     1586.17     1678.07    223.78 o 
  -5   4   2     8881.21     8169.94    661.76 o 
  -4   4   2     3285.44     3204.14    205.21 o 
  -3   4   2      110.52      187.03     97.94 o 
  -2   4   2        9.31       41.03    150.04 o 
  -1   4   2    19079.01    18515.30    504.78 o 
   0   4   2      212.92      139.88    158.06 o 
   1   4   2     7465.95     7534.16    327.44 o 
   2   4   2    19179.98    19586.49    517.35 o 
   3   4   2      114.64      142.95    232.23 o 
   4   4   2     8531.77     8480.46    459.94 o 
   5   4   2     4199.26     4420.06    337.68 o 
   6   4   2      151.62       -5.68    384.96 o 
   7   4   2      980.76     1152.63    458.69 o 
   8   4   2        2.36       47.03    666.11 o 
 -11   5   2      377.57      269.54    573.74 o 
 -10   5   2     4328.99     4839.76    628.30 o 
  -9   5   2      128.26     -167.71    419.19 o 
  -8   5   2      191.10      114.59    335.78 o 
  -7   5   2     1323.63     1349.28    363.76 o 
  -6   5   2     7259.25     7313.93    479.88 o 
  -5   5   2      123.28       -7.70    166.05 o 
  -4   5   2     1626.66     1809.61    167.11 o 
  -3   5   2    17537.72    18167.27    679.50 o 
  -2   5   2      204.10      130.75    192.71 o 
  -1   5   2     3978.44     3648.99    309.04 o 
   0   5   2    12702.57    11643.39   1268.97 o 
   1   5   2        4.11      124.55    197.37 o 
   2   5   2     2668.71     3008.17    331.23 o 
   3   5   2     1380.86     1207.11    317.07 o 
   4   5   2     1201.38      951.61    350.90 o 
   5   5   2     3429.34     3627.53    479.07 o 
   6   5   2      329.74      142.27    434.80 o 
   7   5   2     1838.71     2177.61    784.47 o 
 -11   6   2      493.10      196.97    623.28 o 
 -10   6   2       88.34     -262.53    532.51 o 
  -9   6   2      698.34      466.73    477.27 o 
  -8   6   2     4560.52     4893.13    547.40 o 
  -7   6   2        1.80     -196.01    320.53 o 
  -6   6   2     2244.04     2351.94    395.78 o 
  -5   6   2     9679.20     9788.12    892.10 o 
  -4   6   2      729.42      552.98    253.04 o 
  -3   6   2     6603.89     6512.10    407.32 o 
  -2   6   2     3609.99     3570.28    338.78 o 
  -1   6   2     1432.80     1737.52    283.68 o 
   0   6   2     2240.17     2422.27    315.27 o 
   1   6   2        3.03     -174.20    237.65 o 
   2   6   2     7016.15     6628.27    457.89 o 
   3   6   2      402.73      128.76    327.25 o 
   4   6   2     1702.28     1342.20    434.89 o 
   5   6   2     3148.10     3833.91    766.19 o 
   8   6   2      714.66      281.59    801.28 o 
 -10   7   2     4691.12     4852.22    752.10 o 
  -9   7   2       77.65     -146.06    490.06 o 
  -8   7   2      899.57      845.08    493.30 o 
  -7   7   2    10304.84    10065.23    660.32 o 
  -6   7   2      525.15      816.05    380.50 o 
  -5   7   2     3051.76     3393.76   1037.75 o 
  -4   7   2     4450.36     5081.56    464.26 o 
  -3   7   2      681.30      819.97    310.12 o 
  -2   7   2      772.63     1088.99    316.35 o 
  -1   7   2      171.19      -69.76    278.62 o 
   0   7   2     2924.84     3267.30    400.48 o 
   1   7   2       19.57      -72.71    311.36 o 
   2   7   2     2935.04     2699.33    437.56 o 
   3   7   2     3083.32     3620.35    511.58 o 
   4   7   2       19.05     -141.79    439.79 o 
   5   7   2     3572.19     3644.05    928.53 o 
 -10   8   2     1407.47     2066.76    659.07 o 
  -9   8   2     4945.94     4991.85    716.67 o 
  -8   8   2      185.87     -263.67    443.15 o 
  -7   8   2     1992.35     2319.88    517.85 o 
  -6   8   2      550.55      437.86    402.82 o 
  -5   8   2     2475.09     2676.50    452.65 o 
  -4   8   2      240.05      207.46    325.63 o 
  -3   8   2     1833.01     1873.16    388.55 o 
  -2   8   2     7345.34     7421.15    536.84 o 
  -1   8   2       74.71      -52.26    324.54 o 
   0   8   2     4755.93     5167.23    498.19 o 
   1   8   2     2768.06     2891.05    475.04 o 
   2   8   2      514.78      212.01    444.55 o 
   3   8   2     1858.93     2405.95    716.88 o 
   4   8   2       41.07     -374.75    648.02 o 
  -9   9   2      493.23     -252.22    594.57 o 
  -8   9   2      237.69      554.35    502.97 o 
  -7   9   2      926.51      797.68    478.60 o 
  -6   9   2      301.92      -52.85    428.08 o 
  -5   9   2     1261.74      962.16    452.27 o 
  -4   9   2     4540.19     5233.48    562.72 o 
  -3   9   2      195.22      161.00    374.71 o 
  -2   9   2     4279.31     4847.29    572.10 o 
  -1   9   2     3299.45     3419.25    522.54 o 
   0   9   2       59.61      123.15    437.90 o 
   1   9   2     2596.63     3041.28    655.35 o 
   2   9   2       24.27      263.43    680.20 o 
   3   9   2      167.34       43.66    724.49 o 
  -8  10   2        3.34     -254.34    551.19 o 
  -7  10   2     3085.14     3775.03    683.20 o 
  -6  10   2     1541.43     1836.36    546.91 o 
  -5  10   2      272.68       33.22    448.80 o 
  -4  10   2     2963.60     3126.72    569.48 o 
  -3  10   2      200.06     -125.44    437.23 o 
  -2  10   2      288.08      330.49    498.60 o 
  -1  10   2     1771.87     1402.33    525.79 o 
   0  10   2      107.30      343.91    758.07 o 
   1  10   2      669.33     1788.13    838.85 o 
   2  10   2       57.63      135.37    829.08 o 
  -7  11   2       10.60      231.23    647.90 o 
  -6  11   2     1673.02     1454.77    633.40 o 
  -5  11   2      157.45      242.78    551.63 o 
  -4  11   2      170.84     -135.65    562.24 o 
  -3  11   2      961.51      529.05    596.32 o 
  -2  11   2      739.51      -67.97    729.19 o 
  -1  11   2      884.49      287.49    897.05 o 
   0  11   2       33.04     -424.38    872.05 o 
   1  11   2     3119.06     3131.71   1086.04 o 
  -5  12   2      117.46     -278.73    950.17 o 
  -4  12   2     1345.50     1891.32   1113.20 o 
  -3  12   2      574.49      -18.40   1011.73 o 
  -2  12   2       19.19     -663.51    983.11 o 
   1 -12   3        2.32      -33.83    932.27 o 
   2 -12   3     2032.04     2132.93   1042.51 o 
   3 -12   3       19.12      274.29    917.87 o 
   4 -12   3     1114.88      926.62    946.55 o 
  -2 -11   3      119.24     -242.81    894.07 o 
  -1 -11   3       48.85     -144.31    833.27 o 
   0 -11   3     3219.97     2920.50    944.90 o 
   1 -11   3      217.67     -227.20    775.39 o 
   2 -11   3     5147.59     5762.57   1042.63 o 
   3 -11   3     2917.57     3321.78    872.17 o 
   4 -11   3      176.70      -95.45    705.52 o 
   5 -11   3     2271.00     3316.13    873.82 o 
   6 -11   3     1118.02      502.69    783.45 o 
   7 -11   3      263.30      188.36   1011.54 o 
   8 -11   3      682.85      434.09   1053.17 o 
  -4 -10   3       45.52     -326.07    842.73 o 
  -3 -10   3      633.01      726.59    882.14 o 
  -2 -10   3     3341.72     3167.76    816.07 o 
  -1 -10   3       12.60        5.90    716.37 o 
   0 -10   3     4222.32     5241.66    934.11 o 
   1 -10   3     3041.70     2665.13    744.17 o 
   2 -10   3       52.20      -34.46    637.61 o 
   3 -10   3     3363.95     3269.23    830.98 o 
   4 -10   3       15.26      -89.23    585.32 o 
   5 -10   3     1634.21     1274.40    547.56 o 
   6 -10   3      940.92      813.89    532.60 o 
   7 -10   3     1837.35     2327.56    605.39 o 
   8 -10   3     1678.78     1499.67    623.19 o 
   9 -10   3       49.54     -369.43    666.10 o 
  -5  -9   3     1431.16     2666.59   1030.07 o 
  -4  -9   3     4789.29     4884.56    942.43 o 
  -3  -9   3        1.75     -172.43    685.02 o 
  -2  -9   3     3306.86     2319.00    695.11 o 
  -1  -9   3     1601.26      914.25    582.59 o 
   0  -9   3      619.76      931.64    614.96 o 
   1  -9   3     3553.36     3965.74    742.58 o 
   2  -9   3      538.88      742.20    563.17 o 
   3  -9   3     7067.49     6862.57    811.69 o 
   4  -9   3       23.40      119.56    375.59 o 
   5  -9   3     7124.41     6921.71    622.71 o 
   6  -9   3     1421.53     1396.80    490.49 o 
   7  -9   3      207.99     -105.41    485.07 o 
   8  -9   3     4763.09     5599.19    715.06 o 
   9  -9   3      823.35      475.51    637.98 o 
  10  -9   3        2.32      157.64   1117.33 o 
  -6  -8   3     1574.45      844.06    971.62 o 
  -5  -8   3       98.96      -12.63    812.96 o 
  -4  -8   3     2223.23     1495.00    690.10 o 
  -3  -8   3      989.88      788.21    635.96 o 
  -2  -8   3      667.25      192.48    552.88 o 
  -1  -8   3     2011.03     1989.63    591.48 o 
   0  -8   3      807.02      656.91    457.12 o 
   1  -8   3     2556.18     2136.48    540.26 o 
   2  -8   3        6.59      329.86    307.74 o 
   3  -8   3     8373.89     8626.62    540.59 o 
   4  -8   3    10509.95    10780.71    568.19 o 
   5  -8   3       69.47      -25.75    339.14 o 
   6  -8   3     6739.86     6811.20    577.32 o 
   7  -8   3       72.35     -406.05    406.05 o 
   8  -8   3       34.89       92.64    477.88 o 
   9  -8   3     2419.81     2874.93    652.66 o 
  10  -8   3     1141.21      515.98    660.96 o 
  -7  -7   3      546.29      552.15    570.28 o 
  -6  -7   3     2007.63     1715.84    512.19 o 
  -5  -7   3       22.71     -171.21    391.60 o 
  -4  -7   3     3711.61     3231.65    434.68 o 
  -3  -7   3     1009.28      909.48    323.33 o 
  -2  -7   3     9556.93     8935.03    495.48 o 
  -1  -7   3     7569.65     7050.70    563.81 o 
   0  -7   3        9.03      -41.50    191.82 o 
   1  -7   3     9749.58     9093.75    863.73 o 
   2  -7   3     3089.84     3299.05    441.61 o 
   3  -7   3      386.65      243.78    270.26 o 
   4  -7   3     4287.81     4567.09    428.35 o 
   5  -7   3      434.25      348.05    306.92 o 
   6  -7   3      391.74      346.81    364.44 o 
   7  -7   3      591.88      196.88    396.77 o 
   8  -7   3     2950.31     3063.53    561.03 o 
   9  -7   3     1502.87     1244.94    514.64 o 
  10  -7   3       13.69       83.96    592.49 o 
  11  -7   3     4452.51     6003.41   1348.34 o 
  -8  -6   3      410.58      470.09    552.65 o 
  -7  -6   3      172.45       -4.94    463.41 o 
  -6  -6   3     2416.62     2374.42    563.87 o 
  -5  -6   3      391.99      191.83    335.68 o 
  -4  -6   3     9607.95     9141.29    497.61 o 
  -3  -6   3     2539.84     2312.98    330.85 o 
  -2  -6   3     1940.11     1420.72    287.36 o 
  -1  -6   3    12416.11    12599.27    571.37 o 
   0  -6   3     2153.87     2431.31    216.02 o 
   1  -6   3       19.26      111.10    153.07 o 
   2  -6   3     7877.76     7745.50    301.66 o 
   3  -6   3      741.64      506.22    194.96 o 
   4  -6   3      940.02     1009.09    223.20 o 
   5  -6   3      178.06      188.47    288.08 o 
   6  -6   3    10724.12    10234.51    584.47 o 
   7  -6   3     1234.13     1238.12    382.38 o 
   8  -6   3      223.20     -109.67    413.57 o 
   9  -6   3     4762.38     4733.86    614.24 o 
  10  -6   3      260.56       45.20    521.85 o 
  11  -6   3      125.86     -139.05   1012.43 o 
  -9  -5   3      798.41      317.20    584.75 o 
  -8  -5   3     4895.65     5963.18    815.88 o 
  -7  -5   3       52.54       78.84    391.88 o 
  -6  -5   3     5853.37     6418.17    588.27 o 
  -5  -5   3     5468.23     5359.24    453.97 o 
  -4  -5   3       47.73      168.98    246.05 o 
  -3  -5   3     8568.38     8517.84    419.05 o 
  -2  -5   3       57.64      -10.19    147.04 o 
  -1  -5   3     4591.93     4155.26    700.95 o 
   0  -5   3     8401.86     8481.75    251.73 o 
   1  -5   3     8939.71     9581.33    424.17 o 
   2  -5   3     3579.57     3564.07    203.17 o 
   3  -5   3      571.08      521.24    147.93 o 
   4  -5   3    12233.20    13020.35    646.52 o 
   5  -5   3      446.94      446.69    257.36 o 
   6  -5   3     2174.80     2197.95    370.60 o 
   7  -5   3    12726.27    11608.50   1560.02 o 
   8  -5   3      159.65       97.79    398.06 o 
   9  -5   3      308.06     -329.60    407.70 o 
  10  -5   3     1902.96     1087.11    554.85 o 
  11  -5   3     1123.15     1288.25    666.49 o 
  -9  -4   3       21.59      136.37    477.59 o 
  -8  -4   3     3656.54     4017.62    598.33 o 
  -7  -4   3     3627.91     3742.04    474.45 o 
  -6  -4   3       27.79      -60.24    265.78 o 
  -5  -4   3     4345.27     4494.04    545.88 o 
  -4  -4   3      349.88      380.57    183.62 o 
  -3  -4   3     2975.46     2989.12    266.20 o 
  -2  -4   3     1458.84     1464.91    138.97 o 
  -1  -4   3    13926.09    14097.64    558.04 o 
   0  -4   3     6453.18     6757.70    218.16 o 
   1  -4   3     1145.93     1563.22    136.00 o 
   2  -4   3    19103.25    19336.98    779.34 o 
   3  -4   3     3104.84     3361.63    297.47 o 
   4  -4   3      919.92     1078.81    163.92 o 
   5  -4   3    10455.80    10640.83    854.93 o 
   6  -4   3      316.44      285.98    271.82 o 
   7  -4   3       60.05      -83.12    324.61 o 
   8  -4   3     1896.46     2005.23    426.53 o 
   9  -4   3     6930.45     6625.64    739.06 o 
  10  -4   3        7.00      117.15    558.05 o 
  11  -4   3       67.54     1330.25    940.01 o 
 -10  -3   3     3699.32     3345.02    621.34 o 
  -9  -3   3      490.30       88.79    467.21 o 
  -8  -3   3     2131.39     1960.04    471.27 o 
  -7  -3   3     4863.95     4755.34    490.10 o 
  -6  -3   3     1508.71     1782.15    266.66 o 
  -5  -3   3     8452.25     8331.80    628.84 o 
  -4  -3   3      117.82      -26.96    149.76 o 
  -3  -3   3    15030.70    15239.48    840.42 o 
  -2  -3   3     2256.18     2115.27    138.06 o 
  -1  -3   3     5080.90     5348.06    141.89 o 
   0  -3   3     9231.61     9269.75    190.71 o 
   1  -3   3     1180.82     1220.27    109.48 o 
   2  -3   3     1022.95     1131.99    118.60 o 
   3  -3   3    36763.21    39213.64   1699.55 o 
   4  -3   3     7667.90     8059.91    565.79 o 
   5  -3   3      511.55      468.62    190.56 o 
   6  -3   3      331.54      476.15    278.27 o 
   7  -3   3     4768.02     4911.06    461.72 o 
   8  -3   3      365.87      239.57    371.16 o 
   9  -3   3     2299.84     2825.47    532.02 o 
  10  -3   3     4802.08     5071.79    684.70 o 
  11  -3   3       11.70     -279.68    866.02 o 
 -10  -2   3      626.38      676.57    492.25 o 
  -9  -2   3     1104.34      971.88    447.63 o 
  -8  -2   3     4200.21     3715.40    472.26 o 
  -7  -2   3     5272.76     5372.79    361.00 o 
  -6  -2   3       80.06      103.17    199.89 o 
  -5  -2   3    16336.48    15095.20    956.79 o 
  -4  -2   3     6111.44     5955.54    303.12 o 
  -3  -2   3     1370.72     1400.42    123.24 o 
  -2  -2   3    36926.74    38043.02    840.57 o 
  -1  -2   3      179.28      156.78     90.90 o 
   0  -2   3      263.50      230.05     64.68 o 
   1  -2   3    10123.52    10281.04    386.13 o 
   2  -2   3    16211.66    16381.91    459.17 o 
   3  -2   3      140.76      132.34     97.13 o 
   4  -2   3      836.57     1469.71    189.64 o 
   5  -2   3    19532.38    20397.73    764.12 o 
   6  -2   3     1750.14     1564.10    299.20 o 
   7  -2   3      449.84      345.26    299.80 o 
   8  -2   3    11246.52    11051.05    621.32 o 
   9  -2   3       48.45      -79.74    449.03 o 
  10  -2   3     1199.21      566.72    741.12 o 
  11  -2   3      733.68      680.96    918.56 o 
 -11  -1   3       93.25       -4.44    909.81 o 
 -10  -1   3     2647.72     3169.41    576.53 o 
  -9  -1   3     2362.19     2091.10    366.56 o 
  -8  -1   3        9.91     -133.22    264.21 o 
  -7  -1   3     7148.93     7106.08    399.35 o 
  -6  -1   3     2278.85     2558.93    318.55 o 
  -5  -1   3      102.46      124.98    158.71 o 
  -4  -1   3    14221.90    14455.07    825.98 o 
  -3  -1   3     3464.56     3404.58    205.72 o 
  -2  -1   3     2981.86     2976.03    119.56 o 
  -1  -1   3     3679.74     3813.99    144.26 o 
   0  -1   3    13888.92    15022.39    579.43 o 
   1  -1   3     1029.46     1003.32     85.84 o 
   2  -1   3     2785.13     2755.79    134.52 o 
   3  -1   3    56484.44    59154.42   2127.29 o 
   4  -1   3      348.17      196.07    135.05 o 
   5  -1   3     8389.69     8589.26    403.21 o 
   6  -1   3    15573.55    15046.19    676.52 o 
   7  -1   3      499.43      526.36    326.61 o 
   8  -1   3       51.66     -184.94    349.09 o 
   9  -1   3      390.10     -385.90    439.65 o 
  10  -1   3     1643.73     1356.59    801.09 o 
  11  -1   3      216.08      182.84    919.71 o 
 -11   0   3     1607.60     1791.04    631.88 o 
 -10   0   3       49.11     -146.36    356.15 o 
  -9   0   3     4848.92     5172.46    457.12 o 
  -8   0   3       72.90       -7.82    250.64 o 
  -7   0   3      329.70      211.65    228.97 o 
  -6   0   3     5828.43     5864.26    316.96 o 
  -5   0   3     5145.67     5286.14    203.44 o 
  -4   0   3     2735.37     2933.96    152.26 o 
  -3   0   3     1721.58     2065.38    125.27 o 
  -2   0   3    22840.64    22396.35    604.04 o 
  -1   0   3     9965.67     9973.53    171.13 o 
   0   0   3      928.32      964.11     74.96 o 
   1   0   3    24632.04    24798.85    308.09 o 
   2   0   3       68.77       35.03     68.38 o 
   3   0   3     1990.45     1895.72    145.87 o 
   4   0   3    17279.33    17588.65    460.34 o 
   5   0   3     2031.43     2190.64    214.77 o 
   6   0   3     2161.49     2034.08    339.75 o 
   7   0   3      905.79      723.87    323.47 o 
   8   0   3     4907.91     5448.83    572.46 o 
   9   0   3      194.24       48.30    632.16 o 
  10   0   3     1396.96     1154.39    839.62 o 
  11   0   3     2638.80     3903.42   1124.37 o 
 -11   1   3     3263.41     3400.41    539.57 o 
 -10   1   3       35.06      -73.72    353.59 o 
  -9   1   3     1344.33     1215.72    353.70 o 
  -8   1   3     1056.19      971.86    279.96 o 
  -7   1   3     5244.54     4745.78    456.47 o 
  -6   1   3      848.34      694.46    194.86 o 
  -5   1   3      122.22       83.05    116.55 o 
  -4   1   3    29692.97    29524.27    521.91 o 
  -3   1   3     3226.01     3052.25    187.95 o 
  -2   1   3      224.73      300.44     72.61 o 
  -1   1   3    39348.96    43076.68    914.40 o 
   0   1   3      254.31      343.95     66.15 o 
   1   1   3       91.98       86.00     67.08 o 
   2   1   3     1268.27     1264.37    120.66 o 
   3   1   3     9717.25     9869.48    230.73 o 
   4   1   3      162.31      197.56    151.30 o 
   5   1   3      981.61      952.06    195.88 o 
   6   1   3    14483.30    14758.68    774.60 o 
   7   1   3       23.75      -72.98    348.04 o 
   8   1   3     4977.79     5767.90    915.96 o 
   9   1   3     3092.74     4079.08    868.43 o 
  10   1   3        5.79      -77.36    803.38 o 
 -11   2   3      200.89       82.74    440.18 o 
 -10   2   3       48.08       46.57    368.64 o 
  -9   2   3     6793.96     6619.43    468.28 o 
  -8   2   3       57.89      136.07    254.67 o 
  -7   2   3      220.65      135.60    209.84 o 
  -6   2   3    15992.17    14665.08    431.64 o 
  -5   2   3      359.26      296.15    125.14 o 
  -4   2   3     1875.82     1999.33    140.83 o 
  -3   2   3    18526.35    16408.04   1342.83 o 
  -2   2   3      435.96      380.62     80.50 o 
  -1   2   3    14216.69    15353.04    767.51 o 
   0   2   3     2341.08     2503.28    121.51 o 
   1   2   3    15932.38    16001.85    272.88 o 
   2   2   3     1729.35     1697.02    153.96 o 
   3   2   3      195.22      136.55    128.58 o 
   4   2   3    10238.08     9556.18    315.86 o 
   5   2   3        0.42       -8.72    184.78 o 
   6   2   3     2344.87     2176.47    381.30 o 
   7   2   3     5051.07     5391.94    529.57 o 
   8   2   3       43.67     -524.39    593.25 o 
   9   2   3     2541.07     3008.65    888.61 o 
  10   2   3       57.93      413.08   1010.97 o 
 -11   3   3     2975.04     2887.68    537.78 o 
 -10   3   3      962.34     1093.53    412.33 o 
  -9   3   3     1188.34     1206.54    350.02 o 
  -8   3   3    11430.21    10873.74    463.30 o 
  -7   3   3        1.75     -107.43    209.65 o 
  -6   3   3      121.91       51.82    184.10 o 
  -5   3   3     8167.28     7922.88    245.73 o 
  -4   3   3     5922.71     5561.83    385.27 o 
  -3   3   3       50.98      -23.09     89.74 o 
  -2   3   3      419.68      334.24     99.92 o 
  -1   3   3    32744.48    36127.68   1339.79 o 
   0   3   3      182.10      401.54    144.95 o 
   1   3   3    11835.75    11122.89    336.06 o 
   2   3   3    10017.32     9922.19    372.53 o 
   3   3   3       11.02      -62.67    144.77 o 
   4   3   3     2017.85     2009.64    237.48 o 
   5   3   3     3399.49     3263.65    294.96 o 
   6   3   3     2372.76     2295.95    564.12 o 
   7   3   3     2611.68     2673.19    684.96 o 
   8   3   3      136.50     -380.14    673.66 o 
   9   3   3     1117.76     1157.06    850.91 o 
 -11   4   3       34.04      201.39    550.62 o 
 -10   4   3     5119.88     7116.29    700.53 o 
  -9   4   3        6.74      -62.52    324.98 o 
  -8   4   3       38.26     -141.21    271.26 o 
  -7   4   3     2071.30     1938.75    282.30 o 
  -6   4   3     3975.26     3905.82    252.94 o 
  -5   4   3      651.15      542.21    145.35 o 
  -4   4   3      923.39      931.50    162.16 o 
  -3   4   3    15285.89    16163.93    877.84 o 
  -2   4   3     2357.09     2815.33    372.15 o 
  -1   4   3     2396.98     2240.36    239.89 o 
   0   4   3    24900.81    24370.77   1171.65 o 
   1   4   3     1968.26     2162.24    252.48 o 
   2   4   3      367.91      139.70    208.50 o 
   3   4   3      868.56      761.15    268.26 o 
   4   4   3     1007.49      920.27    232.30 o 
   5   4   3     2660.67     2710.69    320.09 o 
   6   4   3      800.36      852.94    429.93 o 
   7   4   3     3855.96     3338.03    765.30 o 
   8   4   3      185.20     -115.76    711.61 o 
   9   4   3     2043.91     2807.48   1080.27 o 
 -11   5   3      611.55     -146.03    598.40 o 
 -10   5   3       50.00      235.75    509.56 o 
  -9   5   3     1056.39      742.04    437.19 o 
  -8   5   3     5235.11     5892.52    568.49 o 
  -7   5   3      657.16      810.63    345.37 o 
  -6   5   3     1256.14     1012.28    234.96 o 
  -5   5   3    10263.63     9434.48    502.10 o 
  -4   5   3      563.97      625.56    239.51 o 
  -3   5   3     7024.15     6635.97    394.15 o 
  -2   5   3     4720.76     4570.71    331.14 o 
  -1   5   3     2099.21     2431.03    279.18 o 
   0   5   3     3638.52     3765.52    318.91 o 
   1   5   3        2.46      -44.10    212.45 o 
   2   5   3     7356.68     7484.42    432.82 o 
   3   5   3      140.80      149.87    308.61 o 
   4   5   3     1108.87     1007.39    286.12 o 
   5   5   3     2721.49     3385.97    818.13 o 
   6   5   3       13.03     -272.00    600.55 o 
   7   5   3     2949.52     4303.05    855.48 o 
 -11   6   3       30.12     -318.53    571.65 o 
 -10   6   3     5010.78     5952.93    673.23 o 
  -9   6   3       15.99      -67.28    469.72 o 
  -8   6   3      694.19      745.90    396.60 o 
  -7   6   3     9758.60     9927.48    613.16 o 
  -6   6   3      538.96      550.91    323.17 o 
  -5   6   3     3297.41     2927.22    567.68 o 
  -4   6   3     2838.08     3037.37    362.36 o 
  -3   6   3     2657.28     2773.39    336.20 o 
  -2   6   3    11450.96    11621.98    502.76 o 
  -1   6   3       78.87      103.91    248.88 o 
   0   6   3     8169.57     8067.37    538.26 o 
   1   6   3      255.30      194.13    266.92 o 
   2   6   3     3748.88     3687.85    404.54 o 
   3   6   3     4053.77     4775.57    466.59 o 
   4   6   3      307.88      256.63    316.95 o 
   5   6   3     3350.68     4234.00    823.43 o 
   6   6   3      623.64     1066.81    740.93 o 
 -10   7   3      585.78      733.63    614.20 o 
  -9   7   3     3021.90     3403.45    572.02 o 
  -8   7   3      941.25      272.84    546.35 o 
  -7   7   3      393.54       21.37    375.94 o 
  -6   7   3     1801.34     2093.47    428.17 o 
  -5   7   3     2549.68     2764.85    424.60 o 
  -4   7   3      358.65      327.36    315.31 o 
  -3   7   3     1716.78     1933.42    350.82 o 
  -2   7   3     7344.25     7877.75    790.65 o 
  -1   7   3     1165.35      858.98    317.20 o 
   0   7   3     7361.61     6836.50    519.64 o 
   1   7   3     4121.86     4678.64    489.11 o 
   2   7   3      789.36      639.84    367.41 o 
   3   7   3     4267.85     4889.22    530.43 o 
   4   7   3      226.14     -183.09    702.41 o 
 -10   8   3      546.10      246.46    598.16 o 
  -9   8   3      740.46      600.88    572.17 o 
  -8   8   3        2.47      -33.19    440.46 o 
  -7   8   3     3581.44     3745.38    535.99 o 
  -6   8   3       79.56       86.42    370.11 o 
  -5   8   3     1026.88     1063.37    401.01 o 
  -4   8   3     5747.15     6326.46    541.23 o 
  -3   8   3       91.98     -119.62    309.23 o 
  -2   8   3     4547.10     5268.07    488.54 o 
  -1   8   3     3412.69     3859.30    463.77 o 
   0   8   3      163.44     -251.47    340.43 o 
   1   8   3     3967.28     4465.68    526.67 o 
   2   8   3      424.85      385.97    454.72 o 
   3   8   3     1122.09     1127.17    838.35 o 
   4   8   3      571.72      207.14    652.84 o 
  -9   9   3     3745.27     4561.99    765.14 o 
  -8   9   3       99.02      -87.54    563.92 o 
  -7   9   3     1396.17     1528.80    516.41 o 
  -6   9   3     2052.59     2320.71    479.89 o 
  -5   9   3      182.63       97.39    376.37 o 
  -4   9   3     2597.58     2610.66    460.14 o 
  -3   9   3     1093.20      962.22    446.98 o 
  -2   9   3      691.52      984.65    437.81 o 
  -1   9   3     1809.64     2267.64    487.39 o 
   0   9   3     1380.77     1019.74    465.64 o 
   1   9   3      599.65     -294.72    523.47 o 
   2   9   3        5.21     -160.12    661.09 o 
   4   9   3      610.15      923.07    804.65 o 
  -8  10   3     3590.94     3550.20    720.85 o 
  -7  10   3     1028.01      710.88    595.79 o 
  -6  10   3     1171.58     1357.40    564.50 o 
  -5  10   3      398.20       76.72    498.28 o 
  -4  10   3      877.15     1334.84    524.30 o 
  -3  10   3     1276.43     1092.24    520.07 o 
  -2  10   3      828.41      854.39    513.86 o 
  -1  10   3     1062.47     1505.67    553.26 o 
   0  10   3      173.62     -188.19    690.73 o 
   1  10   3     2661.54     2963.21    869.25 o 
  -7  11   3       78.29     -449.64    634.19 o 
  -6  11   3     1903.91     1328.07    614.81 o 
  -5  11   3      293.83      380.22    606.69 o 
  -4  11   3     1242.30     1023.20    638.10 o 
  -3  11   3     1120.36     1115.04    642.58 o 
  -2  11   3       57.06     -577.23    577.23 o 
  -1  11   3     3996.51     4433.21   1056.21 o 
   0  11   3      600.57      173.95    916.34 o 
  -4  12   3       15.24     -200.29    716.68 o 
  -3  12   3     1273.08      615.59   1027.78 o 
   1 -12   4       93.01      -70.76    868.55 o 
   2 -12   4     2581.91     2748.71   1049.04 o 
   3 -12   4     2588.72      859.67   1000.75 o 
   4 -12   4      280.70      107.89    846.09 o 
  -2 -11   4     1579.37     1576.36    978.98 o 
  -1 -11   4        0.08      224.34    868.11 o 
   0 -11   4     2102.10     2342.42    954.29 o 
   1 -11   4     2417.36     1926.42    825.91 o 
   2 -11   4       85.34     -308.81    672.71 o 
   3 -11   4     2178.20     2227.04    828.13 o 
   4 -11   4        7.28     -146.03    705.14 o 
   5 -11   4      690.43      602.90    861.70 o 
   6 -11   4       60.56      -77.11    862.53 o 
   7 -11   4     1891.37     3003.83   1145.89 o 
  -4 -10   4     3981.31     3219.99   1083.50 o 
  -3 -10   4      313.66     -141.97    819.94 o 
  -2 -10   4     1260.19      689.84    717.77 o 
  -1 -10   4     1549.75     1275.23    772.47 o 
   0 -10   4      807.61      511.77    646.50 o 
   1 -10   4     1042.60     1056.15    708.18 o 
   2 -10   4      339.56     -129.40    567.80 o 
   3 -10   4     2959.17     3720.58    792.72 o 
   4 -10   4      674.47      642.18    695.05 o 
   5 -10   4     4671.02     5259.50    957.66 o 
   6 -10   4     1743.57     1573.36    572.22 o 
   7 -10   4        2.25     -414.27    554.16 o 
   8 -10   4     3975.51     3922.15    758.99 o 
   9 -10   4      283.65      339.59    692.62 o 
  -5  -9   4       12.41      -46.06    577.76 o 
  -4  -9   4     2304.66     2536.49    900.60 o 
  -3  -9   4      568.17      363.64    734.52 o 
  -2  -9   4     1716.43     1879.01    740.61 o 
  -1  -9   4      913.39     1093.79    597.19 o 
   0  -9   4     1131.21     1647.69    660.65 o 
   1  -9   4     3955.96     4960.59    737.38 o 
   2  -9   4      388.02       68.38    501.69 o 
   3  -9   4     2969.23     3522.90    738.71 o 
   4  -9   4     1730.15     1415.02    436.03 o 
   5  -9   4      294.14     -337.15    398.86 o 
   6  -9   4     6512.85     7084.94    664.74 o 
   7  -9   4       26.06      247.03    510.13 o 
   8  -9   4      177.18      222.33    547.76 o 
   9  -9   4     2048.12     1938.32    700.67 o 
  -6  -8   4      105.93     -321.84   1061.80 o 
  -5  -8   4       25.96     -145.90    461.13 o 
  -4  -8   4     2862.17     2937.99    508.72 o 
  -3  -8   4      287.93      175.10    442.89 o 
  -2  -8   4     2558.08     2678.39    691.43 o 
  -1  -8   4     5287.47     5819.88    782.12 o 
   0  -8   4      113.90      216.00    441.65 o 
   1  -8   4     5636.50     5412.32    676.52 o 
   2  -8   4     1947.69     1850.71    534.17 o 
   3  -8   4      455.03      274.23    322.75 o 
   4  -8   4    11071.30    10738.43    639.87 o 
   5  -8   4      444.70      635.52    392.06 o 
   6  -8   4      876.47      765.00    405.67 o 
   7  -8   4     1203.94      856.26    638.88 o 
   8  -8   4     2962.20     3239.36    597.56 o 
   9  -8   4      511.49      305.12    584.44 o 
  10  -8   4       10.76       88.03    653.23 o 
  -7  -7   4      125.71      633.02    517.86 o 
  -6  -7   4     3471.51     4109.39    597.36 o 
  -5  -7   4        0.96      -76.37    367.17 o 
  -4  -7   4     3400.98     3607.76    463.67 o 
  -3  -7   4     4336.74     4265.78   1067.07 o 
  -2  -7   4      189.23      211.73    241.28 o 
  -1  -7   4     9124.64     8661.67    458.51 o 
   0  -7   4     1271.77     1485.36    295.70 o 
   1  -7   4      502.50      649.80    220.42 o 
   2  -7   4     3553.14     3927.45    374.57 o 
   3  -7   4     2351.61     2640.89    360.31 o 
   4  -7   4       69.71      146.33    291.36 o 
   5  -7   4     4978.07     5593.83    489.25 o 
   6  -7   4     8624.24     8420.66    602.07 o 
   7  -7   4     1015.95      900.79    413.21 o 
   8  -7   4       17.25      174.76    469.12 o 
   9  -7   4     5343.66     6871.39   1049.87 o 
  10  -7   4       69.29        1.18    621.66 o 
  -8  -6   4     3599.79     3751.25    635.40 o 
  -7  -6   4      111.80     -106.49    455.42 o 
  -6  -6   4     3534.00     4226.28    544.30 o 
  -5  -6   4     3316.50     3702.54    643.90 o 
  -4  -6   4       51.14       77.37    294.69 o 
  -3  -6   4     3401.41     3787.54    377.13 o 
  -2  -6   4     1528.12     1323.39    316.90 o 
  -1  -6   4     2724.92     2618.91    301.20 o 
   0  -6   4     7922.20     7659.83    435.08 o 
   1  -6   4     7368.10     7727.68    323.58 o 
   2  -6   4     3749.82     3878.40    233.44 o 
   3  -6   4        9.23       18.11    168.79 o 
   4  -6   4    13825.45    13984.74    376.46 o 
   5  -6   4     1875.90     2128.77    245.88 o 
   6  -6   4      765.97      513.81    333.13 o 
   7  -6   4    13549.76    12394.70    667.33 o 
   8  -6   4       15.76      -20.56    425.93 o 
   9  -6   4       37.58     -482.69    482.69 o 
  10  -6   4     1897.49     1366.17    660.28 o 
  -9  -5   4       14.55     -359.80    521.45 o 
  -8  -5   4     2657.81     2376.80    563.51 o 
  -7  -5   4     3364.34     3295.57    494.44 o 
  -6  -5   4       25.61       12.60    306.82 o 
  -5  -5   4     5530.19     5480.57    631.84 o 
  -4  -5   4     2251.12     2332.26    414.29 o 
  -3  -5   4     2477.00     2158.08    309.21 o 
  -2  -5   4     2075.17     2224.28    222.71 o 
  -1  -5   4     7149.58     7307.77    277.51 o 
   0  -5   4     5727.29     6102.09    368.48 o 
   1  -5   4      189.58       42.30    125.57 o 
   2  -5   4    15135.80    14693.23    313.80 o 
   3  -5   4     1922.56     2073.08    190.64 o 
   4  -5   4       37.46      -21.61    155.10 o 
   5  -5   4    12261.65    12810.00    602.14 o 
   6  -5   4      652.76      259.64    322.54 o 
   7  -5   4      183.28       44.85    354.61 o 
   8  -5   4     1809.75     1098.30    415.12 o 
   9  -5   4     3744.26     4269.63    621.87 o 
  10  -5   4       37.35       68.97    561.38 o 
  -9  -4   4      343.16      510.52    522.63 o 
  -8  -4   4      921.70     1134.09    466.67 o 
  -7  -4   4     2019.73     2295.10    416.87 o 
  -6  -4   4     1511.05     1412.62    405.05 o 
  -5  -4   4     3210.82     3511.27    392.99 o 
  -4  -4   4       54.36      131.32    219.53 o 
  -3  -4   4     9329.25     9771.38    518.03 o 
  -2  -4   4     6760.76     6392.41    228.90 o 
  -1  -4   4      112.45      112.24     94.16 o 
   0  -4   4    44926.02    46813.91   1457.83 o 
   1  -4   4     4944.29     5002.81    186.36 o 
   2  -4   4       92.25       82.78    118.54 o 
   3  -4   4    15552.36    15781.80    582.89 o 
   4  -4   4     2632.76     2899.76    209.29 o 
   5  -4   4      605.30      565.15    186.09 o 
   6  -4   4      514.30      329.81    295.39 o 
   7  -4   4     7040.13     6545.31    547.43 o 
   8  -4   4      315.20       -6.55    530.68 o 
   9  -4   4     1705.80     1076.53    514.60 o 
  10  -4   4     8214.93     7770.85   1087.88 o 
  11  -4   4       21.78     -791.45    840.12 o 
 -10  -3   4      694.62      523.40    520.01 o 
  -9  -3   4      379.37      227.62    437.84 o 
  -8  -3   4     1799.00     1768.99    441.22 o 
  -7  -3   4     2945.73     2575.99    413.63 o 
  -6  -3   4       57.74      106.22    255.89 o 
  -5  -3   4    10105.80    10190.38    426.93 o 
  -4  -3   4     1713.89     1864.27    174.04 o 
  -3  -3   4     1544.27     1416.47    173.76 o 
  -2  -3   4    21397.76    20979.74    992.15 o 
  -1  -3   4     1143.73     1363.75    152.65 o 
   0  -3   4     1124.83     1113.70    192.40 o 
   1  -3   4    10502.15    10348.76    393.29 o 
   2  -3   4     5613.37     5880.12    196.24 o 
   3  -3   4      447.76      578.28    133.18 o 
   4  -3   4      622.76      872.42    162.72 o 
   5  -3   4    13558.68    13372.41    384.07 o 
   6  -3   4     1453.35     1532.08    322.47 o 
   7  -3   4      454.02      438.37    310.27 o 
   8  -3   4     8887.38     8542.67   1455.27 o 
   9  -3   4        6.75     -443.75    443.75 o 
  10  -3   4     1870.04     1352.46    773.36 o 
  11  -3   4     2169.90     2199.06    954.80 o 
 -10  -2   4     1470.53     1462.01   1066.69 o 
  -9  -2   4     1311.97     1088.37    434.92 o 
  -8  -2   4        5.41      -62.54    356.27 o 
  -7  -2   4    11577.39    11521.50    465.52 o 
  -6  -2   4     1039.86     1134.55    229.72 o 
  -5  -2   4     1267.00     1325.72    173.92 o 
  -4  -2   4    14574.53    14678.58    995.09 o 
  -3  -2   4      162.67      162.01     99.92 o 
  -2  -2   4     3227.98     3318.94    126.40 o 
  -1  -2   4       71.67       46.87    100.22 o 
   0  -2   4    14193.77    14475.41    200.89 o 
   1  -2   4      136.79       87.57     83.18 o 
   2  -2   4     4685.99     4529.94    169.09 o 
   3  -2   4    35458.54    35020.98    814.14 o 
   4  -2   4      173.69      241.29    130.00 o 
   5  -2   4     2043.59     2099.01    228.33 o 
   6  -2   4    10054.32     9437.83    471.37 o 
   7  -2   4      465.03      304.73    329.14 o 
   8  -2   4      846.00      827.00    425.25 o 
   9  -2   4      529.36      353.55    651.89 o 
  10  -2   4     1825.91     2242.34    864.18 o 
  11  -2   4      114.12     -425.90    870.71 o 
 -11  -1   4     1550.70     2014.76   1045.11 o 
 -10  -1   4        0.11      -36.49    460.45 o 
  -9  -1   4     6993.49     7529.93    677.12 o 
  -8  -1   4      417.52      441.77    296.04 o 
  -7  -1   4        0.79       16.31    216.30 o 
  -6  -1   4     3041.17     2818.51    265.64 o 
  -5  -1   4     5397.47     5668.62    273.84 o 
  -4  -1   4      337.82      265.00    113.86 o 
  -3  -1   4     6250.93     6746.04    238.97 o 
  -2  -1   4    28760.92    28176.20    837.35 o 
  -1  -1   4     6068.17     6324.29    222.43 o 
   0  -1   4     6192.55     6563.02    145.83 o 
   1  -1   4    23708.77    21261.36    687.85 o 
   2  -1   4      129.28      100.49     87.44 o 
   3  -1   4     2911.45     2892.21    162.09 o 
   4  -1   4     9358.16     9299.22    288.13 o 
   5  -1   4     2900.85     3220.75    244.46 o 
   6  -1   4     2396.82     2645.25    339.17 o 
   7  -1   4      519.80      476.74    358.16 o 
   8  -1   4     5038.11     5492.69    559.79 o 
   9  -1   4      145.62     -304.62    611.78 o 
  10  -1   4      802.33      577.51    793.16 o 
 -11   0   4     2028.79     2083.49    656.75 o 
 -10   0   4        1.74      -50.24    357.84 o 
  -9   0   4      145.23     -151.92    299.26 o 
  -8   0   4     3454.77     3654.52    354.77 o 
  -7   0   4     6047.57     5810.92    372.64 o 
  -6   0   4      531.69      390.38    186.36 o 
  -5   0   4     1821.90     2204.46    172.31 o 
  -4   0   4    26617.62    25525.82    834.97 o 
  -3   0   4     5603.69     5479.25    176.30 o 
  -2   0   4     2526.89     2399.49    123.77 o 
  -1   0   4    12091.50    12017.79    186.64 o 
   0   0   4     1257.63     1410.91     86.08 o 
   1   0   4     2488.27     2645.00    161.60 o 
   2   0   4      858.71      802.17     94.17 o 
   3   0   4    18560.26    19127.20    285.72 o 
   4   0   4      114.38      157.85    145.37 o 
   5   0   4        3.52      -50.41    175.25 o 
   6   0   4    10938.93    10729.33    589.16 o 
   7   0   4       70.39      127.52    353.72 o 
   8   0   4     1914.21     1421.83    575.48 o 
   9   0   4     3963.25     4617.38    885.37 o 
  10   0   4       22.67     -657.48    657.48 o 
 -11   1   4      804.38      850.09    454.91 o 
 -10   1   4      937.65      742.02    394.11 o 
  -9   1   4     4210.54     4776.60    422.55 o 
  -8   1   4      596.18      554.86    280.65 o 
  -7   1   4     1785.80     1886.75    268.18 o 
  -6   1   4    20569.16    18767.97    460.87 o 
  -5   1   4      965.96      844.83    148.34 o 
  -4   1   4     4296.52     4144.09    184.94 o 
  -3   1   4    23826.79    24150.18    810.57 o 
  -2   1   4    11123.82    11293.40    201.01 o 
  -1   1   4    49085.87    54265.22   1637.76 o 
   0   1   4      661.56      814.92     79.76 o 
   1   1   4    13142.44    13048.77    580.39 o 
   2   1   4      994.07     1037.39    116.56 o 
   3   1   4     3739.83     3695.28    202.06 o 
   4   1   4    10250.50    10530.69    313.97 o 
   5   1   4      156.43      121.18    189.28 o 
   6   1   4      731.05      722.58    315.64 o 
   7   1   4     5312.26     6108.89    767.14 o 
   8   1   4       53.73     -113.79    505.67 o 
   9   1   4     1611.63     1347.51    765.81 o 
  10   1   4      684.92      572.88    875.35 o 
 -11   2   4     3421.08     3584.74    528.00 o 
 -10   2   4     1187.94     1153.73    398.56 o 
  -9   2   4       14.43      -22.99    302.66 o 
  -8   2   4    13130.93    12982.77    491.38 o 
  -7   2   4      928.73      982.21    240.21 o 
  -6   2   4      203.48      158.18    175.32 o 
  -5   2   4     6873.48     6648.06    478.24 o 
  -4   2   4     3930.71     3811.33    198.50 o 
  -3   2   4      253.67      239.43     98.05 o 
  -2   2   4     4805.05     5059.41    214.48 o 
  -1   2   4    55667.72    54760.14   3207.17 o 
   0   2   4     2448.48     2638.16    163.81 o 
   1   2   4     4673.61     4283.08    173.70 o 
   2   2   4    22325.75    21430.34    668.48 o 
   3   2   4        2.54     -136.96    138.98 o 
   4   2   4     2899.25     2908.97    216.28 o 
   5   2   4     1636.46     1511.07    246.26 o 
   6   2   4     1644.40     1285.88    349.29 o 
   7   2   4     3133.14     2795.67    672.96 o 
   8   2   4       80.79      427.23    661.03 o 
   9   2   4     1654.93     1982.77    841.65 o 
  10   2   4       34.99     -456.87    907.39 o 
 -11   3   4       86.81     -186.98    427.56 o 
 -10   3   4     5045.25     5669.49    640.45 o 
  -9   3   4      394.14      320.79    290.81 o 
  -8   3   4      661.09      438.66    263.80 o 
  -7   3   4     3406.59     3139.42    302.38 o 
  -6   3   4     5383.19     4657.97    352.75 o 
  -5   3   4       55.52      -45.41    135.22 o 
  -4   3   4      563.60      504.66    123.90 o 
  -3   3   4    20907.46    19928.80    424.53 o 
  -2   3   4     1004.90     1099.78    116.98 o 
  -1   3   4     7926.21     7900.23    337.14 o 
   0   3   4    27942.90    28482.15   1329.20 o 
   1   3   4        4.42        1.09    125.36 o 
   2   3   4    13503.95    13211.42    608.20 o 
   3   3   4     4053.07     4113.43    267.52 o 
   4   3   4     2958.89     2909.01    264.33 o 
   5   3   4      334.97      244.81    236.36 o 
   6   3   4     1346.17     1420.18    584.11 o 
   7   3   4     2895.57     3104.74    733.06 o 
   8   3   4      103.27      449.76    725.57 o 
   9   3   4     1399.74     1574.07    891.91 o 
 -11   4   4     1875.28     1909.97    662.61 o 
 -10   4   4      118.24      -69.90    472.72 o 
  -9   4   4      210.99      240.23    420.73 o 
  -8   4   4     6920.91     6758.18    438.32 o 
  -7   4   4      489.34      611.00    253.76 o 
  -6   4   4      664.77      604.19    182.96 o 
  -5   4   4    14076.34    12787.38    311.54 o 
  -4   4   4      171.64       50.32    125.18 o 
  -3   4   4     5203.16     5069.77    251.12 o 
  -2   4   4    10725.09    11600.49    410.14 o 
  -1   4   4     2490.08     2805.18    259.86 o 
   0   4   4     3743.16     3552.38    462.71 o 
   1   4   4     1901.18     2010.77    211.36 o 
   2   4   4     2562.71     2618.86    319.67 o 
   3   4   4       40.83     -125.64    195.94 o 
   4   4   4     3807.94     4526.76    332.72 o 
   5   4   4     5656.08     5690.20    735.22 o 
   6   4   4       49.91      252.82    601.98 o 
   7   4   4     4264.33     4021.90    857.89 o 
   8   4   4     1192.48      655.51    802.49 o 
   9   4   4       12.58     -305.00    910.06 o 
 -11   5   4       54.17     -371.05    552.52 o 
 -10   5   4     7220.27     8047.36    755.57 o 
  -9   5   4       15.23       56.92    413.94 o 
  -8   5   4     1522.79     1463.41    417.95 o 
  -7   5   4    10744.63    10852.10    621.18 o 
  -6   5   4      776.47      709.89    253.24 o 
  -5   5   4     4590.36     4308.92    303.80 o 
  -4   5   4     3692.90     3737.22    381.62 o 
  -3   5   4     2529.27     2994.36    313.11 o 
  -2   5   4     3597.82     3923.59    332.94 o 
  -1   5   4      204.56      194.17    221.48 o 
   0   5   4    13275.76    13046.18    465.63 o 
   1   5   4      107.18     -110.09    212.90 o 
   2   5   4     4188.63     3823.14    301.22 o 
   3   5   4     7069.32     7235.97    577.79 o 
   4   5   4      257.39      -22.26    278.99 o 
   5   5   4     6854.69     7840.38    641.28 o 
   6   5   4     1328.54     1644.71    762.13 o 
   7   5   4      401.26      555.05    735.60 o 
   8   5   4     1038.53      539.44    853.07 o 
 -11   6   4       88.59      173.88    642.47 o 
 -10   6   4      465.41      155.03    563.57 o 
  -9   6   4     2388.06     2805.68    586.35 o 
  -8   6   4      881.35       66.65    424.92 o 
  -7   6   4      267.63       42.39    334.14 o 
  -6   6   4     2804.69     2881.02    335.35 o 
  -5   6   4     5484.21     5057.26    461.65 o 
  -4   6   4      233.48        8.54    260.21 o 
  -3   6   4     1976.54     2207.07    724.49 o 
  -2   6   4     3188.62     3041.35    358.48 o 
  -1   6   4        0.01     -164.82    245.21 o 
   0   6   4     6713.27     6737.98    437.89 o 
   1   6   4     5884.55     5394.11    449.25 o 
   2   6   4      193.93      -98.80    319.85 o 
   3   6   4     6617.25     6474.83    431.08 o 
   4   6   4      556.70      549.85    392.01 o 
   5   6   4     1214.23     1507.18    724.05 o 
   6   6   4      976.19      857.58    811.25 o 
 -10   7   4     1289.31      718.91    600.59 o 
  -9   7   4      357.50       50.53    489.11 o 
  -8   7   4        0.97     -275.37    420.77 o 
  -7   7   4     5107.51     6052.03    579.34 o 
  -6   7   4      160.30       16.73    284.34 o 
  -5   7   4     1928.96     1937.41    390.57 o 
  -4   7   4     9309.48     9467.86   1474.63 o 
  -3   7   4       50.97     -299.42    367.83 o 
  -2   7   4     6864.26     6388.90    487.20 o 
  -1   7   4     3589.41     4387.03    440.81 o 
   0   7   4      424.77      426.59    338.41 o 
   1   7   4     3947.54     4189.50    433.64 o 
   2   7   4       24.72      -76.72    347.78 o 
   3   7   4     1254.57     1378.89    524.11 o 
   4   7   4      259.97     -251.04    433.31 o 
   5   7   4     2268.43     2274.20    925.10 o 
 -10   8   4      416.70     -494.86    624.81 o 
  -9   8   4     2525.29     2403.36    657.80 o 
  -8   8   4        6.24      190.17    480.35 o 
  -7   8   4      784.27      714.23    483.93 o 
  -6   8   4     3804.53     3371.10    413.93 o 
  -5   8   4      268.10      228.44    379.47 o 
  -4   8   4     1875.00     2230.30    446.92 o 
  -3   8   4     2235.22     2390.48    424.76 o 
  -2   8   4      604.88      504.39    373.24 o 
  -1   8   4     1085.92      984.89    390.88 o 
   0   8   4      737.71      912.95    394.78 o 
   1   8   4     2601.89     2371.24    470.91 o 
   2   8   4      215.34     -467.47    598.71 o 
   3   8   4     4481.06     4445.53    614.76 o 
   4   8   4     2016.88     2138.49    602.21 o 
  -9   9   4     1916.10     2163.30    723.09 o 
  -8   9   4     1443.91     1397.75    624.78 o 
  -7   9   4       38.00     -293.22    473.67 o 
  -6   9   4     3730.16     4374.44    615.20 o 
  -5   9   4      168.39      -31.42    432.04 o 
  -4   9   4     2023.77     1811.57    488.36 o 
  -3   9   4      541.30      810.08    463.43 o 
  -2   9   4     1407.64     1835.26    483.95 o 
  -1   9   4     3744.79     4669.64    572.99 o 
   0   9   4       17.91     -238.52    439.39 o 
   1   9   4     1537.17     2033.23    841.08 o 
   2   9   4     2231.05     1991.03    841.96 o 
   3   9   4       14.62     -566.92    763.21 o 
   4   9   4     2581.30     2920.38    980.31 o 
  -8  10   4      642.70      260.84    605.93 o 
  -7  10   4      557.18      587.87    563.56 o 
  -6  10   4      459.00        8.21    498.45 o 
  -5  10   4      191.82      166.07    516.87 o 
  -4  10   4     1791.10     1812.28    576.52 o 
  -3  10   4     1766.58     2365.95    585.93 o 
  -2  10   4       29.11     -232.69    482.54 o 
  -1  10   4     3418.92     3761.38    636.44 o 
   0  10   4     1336.66     1452.92    849.14 o 
   2  10   4     1618.52     1318.00    865.76 o 
  -7  11   4      135.97      526.81    974.54 o 
  -6  11   4     2619.96     2845.16    726.28 o 
  -5  11   4     1698.52     1840.37    626.13 o 
  -4  11   4        4.63       31.47    616.16 o 
  -3  11   4     2346.40     3186.24    721.55 o 
  -2  11   4      174.66       86.88    614.34 o 
  -1  11   4       99.97     -174.21    876.87 o 
   2 -12   5      376.63      227.32    945.22 o 
   3 -12   5     1385.96     1544.82    930.37 o 
   4 -12   5       11.11     -252.90    949.47 o 
  -2 -11   5      808.50      700.31    969.78 o 
  -1 -11   5     1887.30     1604.41    992.18 o 
   0 -11   5      694.38      919.20    862.72 o 
   1 -11   5      478.17     -206.64    706.60 o 
   2 -11   5      256.83     -515.70    693.27 o 
   3 -11   5     1024.84     1161.06    819.56 o 
   4 -11   5      239.87      524.84    836.70 o 
   5 -11   5     2270.77     3126.25   1015.03 o 
   6 -11   5     2347.51     2380.24    914.50 o 
   7 -11   5        9.58      351.33   1077.60 o 
  -4 -10   5     1165.31     1338.69    878.52 o 
  -3 -10   5       26.58       57.56    835.93 o 
  -2 -10   5     1953.13     1947.30    803.44 o 
  -1 -10   5      301.03      266.54    727.48 o 
   0 -10   5      210.98      -41.50    649.86 o 
   1 -10   5     5235.38     5629.42    919.83 o 
   2 -10   5        5.09       71.74    620.57 o 
   3 -10   5     4308.62     4929.87    903.21 o 
   4 -10   5     1943.34     2560.86    764.41 o 
   5 -10   5        7.56       15.55    691.37 o 
   6 -10   5     3886.59     3735.56    885.50 o 
   7 -10   5       20.15     -446.93    556.20 o 
   8 -10   5      111.49     -511.13    624.90 o 
  -5  -9   5      328.20      -85.29    963.18 o 
  -4  -9   5     2806.37     3528.04    959.69 o 
  -3  -9   5      138.30      -85.29    694.35 o 
  -2  -9   5     2360.37     1857.56    682.16 o 
  -1  -9   5     4907.61     4508.60    775.33 o 
   0  -9   5       49.67      217.60    588.42 o 
   1  -9   5     2934.86     2666.72    647.13 o 
   2  -9   5     4339.94     3935.60    746.90 o 
   3  -9   5        9.59      251.92    512.61 o 
   4  -9   5     4418.71     4524.79    813.98 o 
   5  -9   5      119.28       89.38    424.90 o 
   6  -9   5     1365.99     1321.67    497.51 o 
   7  -9   5     1952.29     1688.44    587.33 o 
   8  -9   5     2664.78     2151.09    739.15 o 
   9  -9   5     1692.09     1454.03    723.54 o 
  -6  -8   5     4179.83     3939.69    668.11 o 
  -5  -8   5      214.49     -103.77    447.27 o 
  -4  -8   5     2344.61     2992.05    885.34 o 
  -3  -8   5     3730.69     3006.12    463.86 o 
  -2  -8   5      294.71      275.64    353.37 o 
  -1  -8   5     8319.64     8365.19    837.08 o 
   0  -8   5     1275.18     1116.38    498.12 o 
   1  -8   5      848.74     1076.27    492.66 o 
   2  -8   5     4006.27     4385.04    649.42 o 
   3  -8   5       15.00     -110.49    451.16 o 
   4  -8   5     1296.14     1110.49    647.32 o 
   5  -8   5      409.51      -55.67    373.62 o 
   6  -8   5     3711.65     4046.18    943.19 o 
   7  -8   5      783.44      946.23    481.27 o 
   8  -8   5       43.43     -294.83    505.63 o 
   9  -8   5     5889.17     7197.13    778.93 o 
  10  -8   5       92.21       67.67    679.12 o 
  -7  -7   5        1.90        9.28    518.79 o 
  -6  -7   5     3835.52     4739.39    593.24 o 
  -5  -7   5     3592.78     3755.83    521.55 o 
  -4  -7   5       57.64      -33.16    335.15 o 
  -3  -7   5     4661.30     3988.17    756.38 o 
  -2  -7   5       98.74     -175.73    270.31 o 
  -1  -7   5     2277.40     2270.55    347.42 o 
   0  -7   5      752.42      737.94    284.50 o 
   1  -7   5     4220.64     4128.93    390.03 o 
   2  -7   5     2206.66     2467.31    239.00 o 
   3  -7   5      937.28      902.64    212.45 o 
   4  -7   5    11681.33    11506.97    470.05 o 
   5  -7   5     7037.38     7013.90    436.91 o 
   6  -7   5      399.14      352.03    386.48 o 
   7  -7   5     6711.18     7351.65    708.56 o 
   8  -7   5       32.81       93.94    480.46 o 
   9  -7   5       24.43     -166.13    546.73 o 
  10  -7   5      985.00      655.53    670.46 o 
  -8  -6   5     2011.19     2334.57    585.72 o 
  -7  -6   5     2155.85     1768.01    488.45 o 
  -6  -6   5      630.02      531.84    401.47 o 
  -5  -6   5     1696.73     1956.44    396.62 o 
  -4  -6   5       35.97      -27.73    303.13 o 
  -3  -6   5     1732.00     1501.01    317.05 o 
  -2  -6   5     1792.41     1746.26    296.22 o 
  -1  -6   5     7646.30     6949.46    432.34 o 
   0  -6   5     4814.38     5088.80    321.17 o 
   1  -6   5      126.82      105.43    160.04 o 
   2  -6   5    15929.64    15842.77    470.37 o 
   3  -6   5     1718.26     1999.13    234.46 o 
   4  -6   5      262.94      123.65    189.81 o 
   5  -6   5    11280.11    11497.35    414.53 o 
   6  -6   5      861.23      823.73    368.17 o 
   7  -6   5      286.30       20.26    368.37 o 
   8  -6   5      689.32      522.11    453.62 o 
   9  -6   5     1731.75     1783.16    542.92 o 
  10  -6   5       81.61     -566.22    768.85 o 
  -9  -5   5      172.61      -13.98    554.86 o 
  -8  -5   5      825.02      342.19    472.55 o 
  -7  -5   5     1398.33     1357.37    468.94 o 
  -6  -5   5     1029.09     1193.63    395.26 o 
  -5  -5   5     1450.80     1240.23    349.60 o 
  -4  -5   5     1858.68     2192.22    589.06 o 
  -3  -5   5     9302.74     8926.45    575.90 o 
  -2  -5   5    10454.87     9665.70    360.86 o 
  -1  -5   5       73.24      -49.58    176.43 o 
   0  -5   5    13654.08    13624.09    272.49 o 
   1  -5   5       18.01      153.39    131.65 o 
   2  -5   5      280.12      253.70    146.11 o 
   3  -5   5     5450.18     5386.73    268.92 o 
   4  -5   5     2715.02     3069.09    240.14 o 
   5  -5   5     1773.49     1798.13    236.00 o 
   6  -5   5      661.84      455.38    333.89 o 
   7  -5   5    12043.72    11945.43    660.66 o 
   8  -5   5     1213.56     1202.21    477.22 o 
   9  -5   5      806.33      713.56    684.77 o 
  10  -5   5     5023.16     4038.60    989.32 o 
  -9  -4   5      128.10     -466.82    466.82 o 
  -8  -4   5     1237.09     1562.05    476.40 o 
  -7  -4   5     3490.69     3642.23    486.19 o 
  -6  -4   5       17.62     -168.11    303.70 o 
  -5  -4   5     9710.32     9063.87    489.73 o 
  -4  -4   5     2479.07     2473.67    257.25 o 
  -3  -4   5      631.35      413.88    181.69 o 
  -2  -4   5    11149.17    10495.81    436.98 o 
  -1  -4   5      538.84      578.57    166.11 o 
   0  -4   5      213.22      228.62    103.11 o 
   1  -4   5      866.93      841.89    129.90 o 
   2  -4   5     5773.79     5552.77    226.84 o 
   3  -4   5      833.39      922.31    157.95 o 
   4  -4   5      198.59      105.79    152.09 o 
   5  -4   5    15383.49    15362.71    866.48 o 
   6  -4   5      448.29      208.46    317.09 o 
   7  -4   5      269.52      176.98    323.04 o 
   8  -4   5     8508.84     7820.38    666.96 o 
   9  -4   5        0.59     -111.63    600.42 o 
  10  -4   5     1214.11      961.78    845.01 o 
 -10  -3   5     1993.19     1965.04    600.12 o 
  -9  -3   5     2482.88     2833.67    552.69 o 
  -8  -3   5       27.46      -15.84    376.91 o 
  -7  -3   5    11445.62    11849.00    808.46 o 
  -6  -3   5     1395.08     1335.52    328.08 o 
  -5  -3   5      240.84      338.36    217.43 o 
  -4  -3   5     9779.95     9574.00    277.20 o 
  -3  -3   5      290.59      311.85    114.40 o 
  -2  -3   5     2389.01     2562.40    215.11 o 
  -1  -3   5     1312.76     1530.43    169.03 o 
   0  -3   5    34628.69    36868.34   1609.47 o 
   1  -3   5      501.06      528.10    110.87 o 
   2  -3   5      896.03      879.22    133.69 o 
   3  -3   5    20861.77    20110.77    453.31 o 
   4  -3   5      188.75      241.97    145.18 o 
   5  -3   5       47.62     -131.34    166.86 o 
   6  -3   5     5031.50     4840.73    421.32 o 
   7  -3   5      344.02       -7.68    318.96 o 
   8  -3   5      594.61       73.29    399.98 o 
   9  -3   5      217.51      166.53    668.01 o 
  10  -3   5     2416.40     1311.27    856.12 o 
 -10  -2   5       51.32      -86.85    489.41 o 
  -9  -2   5     4327.25     4953.81    600.02 o 
  -8  -2   5      450.54      204.36    358.07 o 
  -7  -2   5      423.40      478.20    320.88 o 
  -6  -2   5     6056.09     5438.64    339.50 o 
  -5  -2   5     1800.44     1719.77    196.37 o 
  -4  -2   5     1737.11     1888.29    163.64 o 
  -3  -2   5        9.38        1.73    103.28 o 
  -2  -2   5    33492.09    33199.61    824.21 o 
  -1  -2   5    10312.62    10455.02    192.81 o 
   0  -2   5     4872.56     5141.82    240.11 o 
   1  -2   5    32855.59    30871.63   1115.90 o 
   2  -2   5      432.95      389.35    111.52 o 
   3  -2   5     2501.55     2628.93    177.22 o 
   4  -2   5    10730.00    11276.41    293.04 o 
   5  -2   5     4755.27     4345.18    290.45 o 
   6  -2   5      414.09      283.81    286.98 o 
   7  -2   5      191.86     -181.41    304.52 o 
   8  -2   5     6009.98     6491.57    850.02 o 
   9  -2   5       70.72      137.65    668.65 o 
  10  -2   5     1747.15      638.95    821.21 o 
 -11  -1   5     1131.38     1269.07    888.48 o 
 -10  -1   5       79.01     -110.16    498.54 o 
  -9  -1   5       10.10     -213.94    357.13 o 
  -8  -1   5      454.49      530.69    338.74 o 
  -7  -1   5     7018.18     6814.16    434.80 o 
  -6  -1   5     2293.81     2971.20    472.09 o 
  -5  -1   5      106.52      -48.08    137.59 o 
  -4  -1   5    22302.81    22736.11    385.97 o 
  -3  -1   5     7975.44     8026.09    224.29 o 
  -2  -1   5      109.13      144.48     88.21 o 
  -1  -1   5    17337.29    17439.53    386.89 o 
   0  -1   5      210.39      224.20     80.85 o 
   1  -1   5      648.97      687.59     96.93 o 
   2  -1   5     2089.19     1805.32    135.18 o 
   3  -1   5    18983.92    18766.51    716.68 o 
   4  -1   5       63.55      -88.71    131.67 o 
   5  -1   5     1264.35     1395.60    218.06 o 
   6  -1   5     8779.81     8303.01    476.15 o 
   7  -1   5        9.13     -122.59    330.18 o 
   8  -1   5      694.23      126.49    589.62 o 
   9  -1   5     4556.31     4711.56    902.38 o 
  10  -1   5      117.60     -700.00    776.09 o 
 -11   0   5      902.11      589.39    610.09 o 
 -10   0   5      108.58     -293.21    460.39 o 
  -9   0   5     4682.88     4863.21    430.86 o 
  -8   0   5     2967.81     3239.56    358.28 o 
  -7   0   5      749.30      481.10    238.53 o 
  -6   0   5    12411.16    12069.63    913.04 o 
  -5   0   5     6199.07     5828.78    247.38 o 
  -4   0   5     2368.80     2456.46    166.62 o 
  -3   0   5    27431.49    27382.79    590.07 o 
  -2   0   5     5569.56     5493.47    168.36 o 
  -1   0   5     4795.20     5015.20    159.07 o 
   0   0   5     2756.78     2768.49    116.44 o 
   1   0   5    21719.38    21080.75    544.79 o 
   2   0   5     6258.59     6015.52    280.37 o 
   3   0   5     2663.94     2747.41    173.28 o 
   4   0   5    15242.68    14574.25    348.63 o 
   5   0   5      132.54      184.85    196.07 o 
   6   0   5    16422.84    15023.55    585.70 o 
   7   0   5     5371.49     6005.63    771.14 o 
   8   0   5     1587.19     1703.73    676.07 o 
   9   0   5     1553.92     2231.74    832.83 o 
  10   0   5       14.54     -234.62    832.25 o 
 -11   1   5     4573.07     4776.89    860.24 o 
 -10   1   5     1744.89     1274.92    391.12 o 
  -9   1   5       15.55     -290.81    290.81 o 
  -8   1   5     4937.65     5034.56    388.26 o 
  -7   1   5     1059.26      904.09    230.55 o 
  -6   1   5       12.25     -126.65    186.53 o 
  -5   1   5     4706.91     4226.25    225.09 o 
  -4   1   5     3842.07     3461.81    189.10 o 
  -3   1   5      309.27      271.80    101.29 o 
  -2   1   5      199.26      255.59     94.65 o 
  -1   1   5    12044.77    11671.30    209.43 o 
   0   1   5     3753.58     3768.22    135.85 o 
   1   1   5      968.82      816.74    140.12 o 
   2   1   5    26223.51    26630.02    761.29 o 
   3   1   5      144.96      142.38    118.92 o 
   4   1   5     6689.77     6464.63    286.40 o 
   5   1   5     1601.85     1729.86    240.01 o 
   6   1   5     2641.24     2144.80    575.80 o 
   7   1   5     2337.66     2407.72    652.72 o 
   8   1   5      352.70      329.12    636.22 o 
   9   1   5     3766.79     4336.62    935.06 o 
  10   1   5      121.11      -42.20    895.72 o 
 -11   2   5        8.42     -211.45    446.72 o 
 -10   2   5     4101.21     4852.59    582.54 o 
  -9   2   5      263.16      262.81    306.71 o 
  -8   2   5       75.37      -95.89    255.48 o 
  -7   2   5      320.96      380.94    235.40 o 
  -6   2   5     3972.01     4020.75    304.82 o 
  -5   2   5     2624.38     2675.30    196.89 o 
  -4   2   5      722.98      546.38    129.40 o 
  -3   2   5    34487.99    34685.82    390.71 o 
  -2   2   5      120.07       -0.18     96.70 o 
  -1   2   5     7425.13     7209.51    258.20 o 
   0   2   5    28210.75    27897.88   1209.90 o 
   1   2   5      786.20      812.50    138.74 o 
   2   2   5     6790.67     6918.19    235.82 o 
   3   2   5     2306.58     2405.49    208.26 o 
   4   2   5     2480.03     2428.06    240.00 o 
   5   2   5      867.37      693.01    308.92 o 
   6   2   5     2520.06     2612.71    611.91 o 
   7   2   5     4020.97     4252.40    749.94 o 
   8   2   5       32.19      118.30    657.92 o 
   9   2   5     2712.34     3793.31   1012.68 o 
 -11   3   5      460.64      209.59    469.54 o 
 -10   3   5      299.78      396.25    400.82 o 
  -9   3   5      148.22     -106.96    312.90 o 
  -8   3   5    10835.52     9915.51    462.64 o 
  -7   3   5      726.42      774.88    247.73 o 
  -6   3   5      108.57       50.44    166.66 o 
  -5   3   5     5321.71     4976.64    238.87 o 
  -4   3   5        0.44     -120.67    120.67 o 
  -3   3   5     4174.63     4252.70    207.11 o 
  -2   3   5     8915.39     8452.65    306.59 o 
  -1   3   5     2475.51     2739.93    164.98 o 
   0   3   5     2767.03     2833.27    170.57 o 
   1   3   5      259.46      124.60    123.23 o 
   2   3   5    15095.31    15507.38    365.02 o 
   3   3   5        8.07      -92.58    179.84 o 
   4   3   5     2726.23     2871.94    280.80 o 
   5   3   5     8338.74     8305.48    862.56 o 
   6   3   5        3.97      147.07    535.31 o 
   7   3   5     5236.80     5814.10    880.74 o 
   8   3   5     1371.39      893.81    746.01 o 
   9   3   5       41.92     -336.86    875.09 o 
 -11   4   5       40.02       -0.86    565.22 o 
 -10   4   5     2281.65     2476.21    567.19 o 
  -9   4   5     1595.82     1749.87    515.70 o 
  -8   4   5     1666.48     1547.01    433.87 o 
  -7   4   5     6449.90     6048.49    507.01 o 
  -6   4   5      490.65      216.81    189.68 o 
  -5   4   5     1211.43     1236.19    184.54 o 
  -4   4   5     2488.36     2548.27    191.13 o 
  -3   4   5     5658.70     5611.18    463.94 o 
  -2   4   5      209.02      221.24    131.16 o 
  -1   4   5     1273.28     1410.06    152.07 o 
   0   4   5    15665.60    15397.28   1174.46 o 
   1   4   5      161.35       40.33    164.31 o 
   2   4   5     6427.92     6015.68    316.18 o 
   3   4   5     7064.62     6690.89    457.82 o 
   4   4   5      230.19      196.57    283.77 o 
   5   4   5     4447.62     4597.26    763.65 o 
   6   4   5     1612.22     2089.33    717.70 o 
   7   4   5      566.19      611.15    741.31 o 
   8   4   5      899.26     1281.64    865.83 o 
 -11   5   5        2.70     -176.59    619.81 o 
 -10   5   5      640.68      540.44    539.10 o 
  -9   5   5     3738.88     4231.16    554.08 o 
  -8   5   5      231.54     -103.18    381.20 o 
  -7   5   5      271.19      716.53    345.14 o 
  -6   5   5      312.37      199.75    243.00 o 
  -5   5   5     3955.78     4811.57    497.41 o 
  -4   5   5      125.88      187.51    188.87 o 
  -3   5   5     1236.74     1076.37    209.58 o 
  -2   5   5     4613.23     4704.38    292.02 o 
  -1   5   5       82.62      -75.76    176.10 o 
   0   5   5     7837.63     7501.29    397.18 o 
   1   5   5    10802.92    10085.96    406.87 o 
   2   5   5      554.38      274.41    220.57 o 
   3   5   5     2288.55     2313.58    374.65 o 
   4   5   5        4.70       74.48    349.19 o 
   5   5   5      325.24     -184.99    566.53 o 
   6   5   5      243.56      245.47    732.11 o 
   7   5   5     1465.24     1303.85    851.61 o 
   8   5   5     1053.70      236.34    925.16 o 
 -11   6   5     1480.20     1729.37    956.83 o 
 -10   6   5      892.12      691.07    548.74 o 
  -9   6   5       31.92     -144.77    415.26 o 
  -8   6   5        3.78     -228.60    360.56 o 
  -7   6   5     5408.71     5436.18    538.05 o 
  -6   6   5        4.62     -101.19    274.99 o 
  -5   6   5     3392.65     3255.45    308.11 o 
  -4   6   5     9230.24     8246.08    393.78 o 
  -3   6   5      512.28      287.98    224.68 o 
  -2   6   5     4040.47     4298.78    316.68 o 
  -1   6   5     5552.67     5650.92    441.11 o 
   0   6   5     1038.31     1100.43    250.09 o 
   1   6   5     3649.29     4039.93    335.05 o 
   2   6   5      864.13      762.89    334.57 o 
   3   6   5     2692.77     1827.22    416.67 o 
   4   6   5      109.95      -22.46    403.80 o 
   5   6   5     1491.94     1637.92    742.64 o 
   6   6   5      917.52     1232.07    888.29 o 
   7   6   5       33.76      339.97    979.17 o 
 -10   7   5       88.40      376.02    574.92 o 
  -9   7   5     2172.53     2595.81    585.63 o 
  -8   7   5        2.23     -116.93    447.62 o 
  -7   7   5     1264.51     1273.57    444.13 o 
  -6   7   5     6742.92     6643.39    459.09 o 
  -5   7   5       97.15      175.51    260.34 o 
  -4   7   5     3592.71     3637.42    351.86 o 
  -3   7   5      481.67      605.20    344.08 o 
  -2   7   5      812.27     1154.36    335.75 o 
  -1   7   5      610.16      422.89    327.17 o 
   0   7   5      208.00      145.01    334.79 o 
   1   7   5     1901.97     2158.60    333.04 o 
   2   7   5      142.71     -108.15    376.26 o 
   3   7   5     3102.99     3782.66    550.03 o 
   4   7   5     1896.45     2361.64    537.71 o 
   5   7   5        7.33      -69.94    845.64 o 
  -9   8   5     1501.93     2006.81    657.60 o 
  -8   8   5     1824.86      958.64    887.85 o 
  -7   8   5      407.40       41.23    444.01 o 
  -6   8   5     2614.28     2434.49    389.20 o 
  -5   8   5       19.13     -260.19    292.68 o 
  -4   8   5     1440.55     1115.65    337.29 o 
  -3   8   5      250.06      -87.14    348.87 o 
  -2   8   5     1292.12     1336.61    412.37 o 
  -1   8   5     1844.60     2361.11    456.24 o 
   0   8   5        1.94       32.01    389.40 o 
   1   8   5     4939.09     5147.10    557.89 o 
   2   8   5     1819.35     2241.75    518.30 o 
   3   8   5        6.66     -147.13    480.10 o 
   4   8   5     2511.42     2976.43    658.61 o 
  -9   9   5      307.18      344.83    662.68 o 
  -8   9   5      619.38      406.55    550.23 o 
  -7   9   5      256.14      480.78    478.69 o 
  -6   9   5     2651.47     2618.41    444.76 o 
  -5   9   5      338.01       64.69    358.76 o 
  -4   9   5     2125.19     2413.98    530.94 o 
  -3   9   5     2432.80     2674.17    532.68 o 
  -2   9   5       42.77     -148.03    433.01 o 
  -1   9   5     2368.20     2689.86    524.75 o 
   0   9   5      181.14      172.89    466.05 o 
   1   9   5       90.87      317.98    487.48 o 
   2   9   5     1762.37     1627.67    615.62 o 
   3   9   5      277.10     -174.10    600.97 o 
   4   9   5       67.80      438.85    930.68 o 
  -8  10   5     2159.79     2453.92   1146.52 o 
  -7  10   5        0.45        7.81    592.91 o 
  -6  10   5     2018.84     2080.90    501.87 o 
  -5  10   5     1952.85     1862.75    598.91 o 
  -4  10   5      216.03      -20.09    422.13 o 
  -3  10   5     2995.79     3473.26    633.86 o 
  -2  10   5      356.90      116.98    515.48 o 
  -1  10   5       71.99     -416.13    814.93 o 
   0  10   5     1554.09     1334.84    624.96 o 
   1  10   5      836.39      604.51    608.76 o 
   2  10   5      103.42        1.46    875.15 o 
  -6  11   5        2.81      -99.37    535.61 o 
  -5  11   5      582.86      414.78    522.47 o 
  -4  11   5      166.19       76.28    461.95 o 
  -3  11   5      355.18      298.82    510.61 o 
  -2  11   5      198.44       28.87    625.90 o 
  -1  11   5      886.07      981.27    967.68 o 
   2 -12   6      355.77     -181.25    953.28 o 
   3 -12   6     1436.28      902.13    878.52 o 
   4 -12   6       23.35     -333.94    943.57 o 
  -2 -11   6     1972.60     1811.30    945.92 o 
  -1 -11   6      217.50     -396.64    779.45 o 
   0 -11   6      505.58     1338.56    828.76 o 
   1 -11   6     3459.25     3586.04    967.43 o 
   2 -11   6        3.09       90.31    707.61 o 
   3 -11   6     4057.88     3997.66   1030.70 o 
   4 -11   6     1520.22     2055.06    826.03 o 
   5 -11   6      110.51      305.51    805.66 o 
   6 -11   6     3242.83     2915.36   1079.06 o 
   7 -11   6      211.02     -376.97   1106.99 o 
  -3 -10   6       55.89      388.65    797.98 o 
  -2 -10   6     1713.87      818.99    827.75 o 
  -1 -10   6     4513.75     4492.74    871.03 o 
   0 -10   6       72.82      -89.93    698.47 o 
   1 -10   6     4430.17     3566.18    801.54 o 
   2 -10   6     1926.21     2091.93    716.43 o 
   3 -10   6      211.41      168.49    699.68 o 
   4 -10   6     2462.40     2695.65    844.76 o 
   5 -10   6      543.21      384.97    767.20 o 
   6 -10   6      763.72      194.45    697.27 o 
   7 -10   6      510.40      607.02    961.27 o 
   8 -10   6     2685.01      940.90   1048.28 o 
  -5  -9   6       20.99      -57.75    875.60 o 
  -4  -9   6     1548.45     1329.45    573.00 o 
  -3  -9   6     3986.33     4424.01    922.82 o 
  -2  -9   6       16.45     -375.26    550.80 o 
  -1  -9   6     4625.52     4290.10    764.98 o 
   0  -9   6      615.93      385.61    552.79 o 
   1  -9   6     1964.64     1671.04    682.23 o 
   2  -9   6     3115.59     3002.82    668.90 o 
   3  -9   6       49.05      222.07    562.76 o 
   4  -9   6     2279.53     2804.68    700.25 o 
   5  -9   6        1.77     -356.22    611.59 o 
   6  -9   6     4520.47     5118.29    653.09 o 
   7  -9   6     1990.15     1854.73    596.38 o 
   8  -9   6       30.48      169.03    622.22 o 
   9  -9   6     4905.78     5694.31    852.73 o 
  -6  -8   6     1007.10      684.12    592.33 o 
  -5  -8   6     1237.25     1099.35    492.98 o 
  -4  -8   6      619.02      359.57    446.51 o 
  -3  -8   6     5681.18     5509.79    696.38 o 
  -2  -8   6       63.04     -287.73    324.22 o 
  -1  -8   6     2344.80     2707.37    425.34 o 
   0  -8   6      581.48      280.34    487.99 o 
   1  -8   6     5120.10     5586.40    756.86 o 
   2  -8   6     5392.18     5399.51    501.28 o 
   3  -8   6       18.90     -136.13    325.04 o 
   4  -8   6     7825.66     8405.48    489.00 o 
   5  -8   6      501.91      611.01    426.60 o 
   6  -8   6       98.58        8.03    402.29 o 
   7  -8   6     3966.27     3892.13    572.55 o 
   8  -8   6        1.17     -130.42    525.11 o 
   9  -8   6        6.17     -623.97    623.97 o 
  10  -8   6      682.25     -125.59    933.73 o 
  -7  -7   6     1367.96     1429.03    584.91 o 
  -6  -7   6      888.67      608.21    499.85 o 
  -5  -7   6     1146.48     1200.82    449.31 o 
  -4  -7   6      243.32      217.63    361.02 o 
  -3  -7   6     2152.01     1676.10    590.27 o 
  -2  -7   6      105.97      260.93    309.34 o 
  -1  -7   6     7129.49     7191.13    412.40 o 
   0  -7   6     5182.94     5521.53    379.82 o 
   1  -7   6      247.61      177.42    241.67 o 
   2  -7   6    13032.39    12237.45    455.49 o 
   3  -7   6     1008.00      974.43    226.18 o 
   4  -7   6      650.85      771.65    249.57 o 
   5  -7   6     9097.97     9046.25    396.27 o 
   6  -7   6       66.47     -125.32    306.28 o 
   7  -7   6       26.37     -191.95    485.25 o 
   8  -7   6       22.67      -67.21    457.04 o 
   9  -7   6     3015.96     3481.25    949.72 o 
  10  -7   6      166.01      353.17    927.19 o 
  -8  -6   6      691.04      818.62    575.32 o 
  -7  -6   6      680.99      788.75    502.48 o 
  -6  -6   6     1218.67     1420.56    526.24 o 
  -5  -6   6     6363.67     6444.01    565.28 o 
  -4  -6   6      941.06      742.46    330.46 o 
  -3  -6   6     7822.92     7218.77    585.94 o 
  -2  -6   6     6667.29     6504.93    618.22 o 
  -1  -6   6        1.59       69.25    215.06 o 
   0  -6   6    10135.52    10019.64    568.83 o 
   1  -6   6       96.10      215.82    164.68 o 
   2  -6   6       34.30       17.27    165.44 o 
   3  -6   6      503.15      549.50    192.50 o 
   4  -6   6     8988.12     8797.02    363.70 o 
   5  -6   6      824.77      825.11    236.78 o 
   6  -6   6     1057.53     1124.96    307.07 o 
   7  -6   6     5569.54     6201.27    577.61 o 
   8  -6   6      658.19      225.73    476.38 o 
   9  -6   6       93.79      367.07    726.71 o 
  10  -6   6     3515.78     4334.97   1062.12 o 
  -9  -5   6      463.20     -406.86    930.30 o 
  -8  -5   6     1487.53     1360.91    522.45 o 
  -7  -5   6     4048.34     4075.84   1011.38 o 
  -6  -5   6       52.94      182.71    366.88 o 
  -5  -5   6    10031.49    10017.44    565.23 o 
  -4  -5   6    10281.87    10268.74    761.19 o 
  -3  -5   6      808.50      957.46    228.03 o 
  -2  -5   6     9127.17     8983.86    369.35 o 
  -1  -5   6      845.70      699.12    211.54 o 
   0  -5   6        3.27      -55.76    118.27 o 
   1  -5   6     3970.86     4277.82    218.31 o 
   2  -5   6     9693.66     9003.41    295.52 o 
   3  -5   6     4485.84     4415.08    258.35 o 
   4  -5   6       32.29      -23.43    182.61 o 
   5  -5   6     9751.28    10192.47    403.28 o 
   6  -5   6       10.12     -146.74    249.73 o 
   7  -5   6     1904.05     1487.01    446.91 o 
   8  -5   6     5432.91     5263.64    618.28 o 
   9  -5   6      207.53       -5.01    701.90 o 
  10  -5   6      146.50     -772.60    841.52 o 
  -9  -4   6     2370.85     2343.55    563.93 o 
  -8  -4   6       35.68     -201.76    406.97 o 
  -7  -4   6     5477.68     6294.99    558.54 o 
  -6  -4   6      777.74      703.72    359.33 o 
  -5  -4   6      374.46      432.58    233.46 o 
  -4  -4   6     9163.11     9228.28    395.98 o 
  -3  -4   6      696.96      554.68    205.75 o 
  -2  -4   6     3351.28     3297.43    359.13 o 
  -1  -4   6     1202.90     1449.36    201.77 o 
   0  -4   6    13508.41    13247.06    244.08 o 
   1  -4   6     2867.31     2837.84    186.38 o 
   2  -4   6     1026.88     1031.17    160.91 o 
   3  -4   6    19536.13    19223.93    375.30 o 
   4  -4   6      578.28      443.45    174.58 o 
   5  -4   6       36.42       50.74    184.16 o 
   6  -4   6     5851.32     5925.35    473.67 o 
   7  -4   6     1091.77      740.06    403.89 o 
   8  -4   6      733.24      587.08    553.42 o 
   9  -4   6      264.20      229.16    705.26 o 
  10  -4   6     2519.96     1918.11    910.88 o 
 -10  -3   6       48.90      -55.15    831.37 o 
  -9  -3   6     2529.46     2720.31    539.98 o 
  -8  -3   6      678.06      548.24    382.72 o 
  -7  -3   6      242.39       78.08    325.05 o 
  -6  -3   6     2787.10     3233.73    417.69 o 
  -5  -3   6     2517.71     2241.05    264.16 o 
  -4  -3   6     3269.24     3572.26    272.14 o 
  -3  -3   6      223.50       63.82    153.82 o 
  -2  -3   6    18132.38    16811.55    388.73 o 
  -1  -3   6     5294.82     5798.60    260.91 o 
   0  -3   6        4.73     -100.68    100.68 o 
   1  -3   6    40834.33    40886.54    837.12 o 
   2  -3   6     1300.08     1587.17    157.98 o 
   3  -3   6     2806.89     2753.56    197.07 o 
   4  -3   6     4595.64     4347.84    247.88 o 
   5  -3   6     3875.12     3951.55    264.97 o 
   6  -3   6        0.22     -162.97    286.68 o 
   7  -3   6       51.48      -39.71    368.51 o 
   8  -3   6     5619.32     6708.04    875.79 o 
   9  -3   6        2.72     -110.49    654.94 o 
  10  -3   6      302.11      437.45    847.29 o 
 -10  -2   6       31.17     -526.75    526.75 o 
  -9  -2   6      913.42      270.98    453.93 o 
  -8  -2   6      213.46        0.46    327.63 o 
  -7  -2   6     4114.50     4464.16    514.27 o 
  -6  -2   6     2576.27     2543.90    366.64 o 
  -5  -2   6      692.40      708.70    209.78 o 
  -4  -2   6    10487.65     9827.26    412.45 o 
  -3  -2   6      984.11     1078.36    133.52 o 
  -2  -2   6      929.29      941.40    114.19 o 
  -1  -2   6    22362.60    22922.58    770.71 o 
   0  -2   6     1300.45     1383.45    126.46 o 
   1  -2   6     3140.31     3227.81    170.02 o 
   2  -2   6    11443.16    11817.44    287.54 o 
   3  -2   6     7599.53     7207.56    245.16 o 
   4  -2   6      133.81      154.62    150.78 o 
   5  -2   6      507.34      433.44    182.01 o 
   6  -2   6    10886.88    10325.64    653.95 o 
   7  -2   6      100.51      -97.35    477.18 o 
   8  -2   6     2015.54     2316.08    700.70 o 
   9  -2   6     4819.34     4559.88    928.53 o 
  10  -2   6      183.94      535.18    836.00 o 
 -10  -1   6        9.21      137.42    515.23 o 
  -9  -1   6     3210.52     3679.86    522.34 o 
  -8  -1   6     4703.57     5719.03    540.00 o 
  -7  -1   6       21.93     -208.10    278.83 o 
  -6  -1   6    11270.87    11191.34    403.88 o 
  -5  -1   6       38.00      -72.30    151.91 o 
  -4  -1   6      708.89      689.98    143.88 o 
  -3  -1   6     7188.30     6786.66    221.17 o 
  -2  -1   6     1579.91     1882.77    131.41 o 
  -1  -1   6      168.77      151.55     96.17 o 
   0  -1   6      989.55     1088.82    110.40 o 
   1  -1   6    12156.73    11635.32    259.37 o 
   2  -1   6     9926.20     9833.01    293.58 o 
   3  -1   6      236.96      184.38    126.35 o 
   4  -1   6    17129.53    15682.99    333.01 o 
   5  -1   6      201.92      168.65    201.00 o 
   6  -1   6     5403.47     5207.08    637.80 o 
   7  -1   6     6617.25     7194.67    757.43 o 
   8  -1   6     1891.71     2514.79    729.70 o 
   9  -1   6     1286.68     1244.13    801.03 o 
  10  -1   6      211.02      889.43    900.10 o 
 -11   0   6     3127.03     3027.30    674.59 o 
 -10   0   6      718.80      138.70    487.46 o 
  -9   0   6        1.40     -161.27    401.71 o 
  -8   0   6     4848.13     5568.79    414.98 o 
  -7   0   6      429.75      392.00    241.29 o 
  -6   0   6      305.92       83.47    195.26 o 
  -5   0   6     3605.18     3755.57    229.04 o 
  -4   0   6    14732.19    15198.60    628.48 o 
  -3   0   6       94.55        6.48    108.08 o 
  -2   0   6     2001.61     2256.33    145.27 o 
  -1   0   6     8289.06     7975.29    194.01 o 
   0   0   6      581.35      599.06     95.27 o 
   1   0   6     1388.05     1303.86    167.56 o 
   2   0   6    19729.26    18998.34    785.66 o 
   3   0   6      134.07       44.22    104.06 o 
   4   0   6     4060.85     4180.38    232.74 o 
   5   0   6     1585.55     1632.62    321.63 o 
   6   0   6      202.80     -230.56    448.11 o 
   7   0   6      141.81       60.25    539.36 o 
   8   0   6       27.36     -257.72    607.09 o 
   9   0   6     3953.14     4708.64    945.60 o 
  10   0   6       83.59     -382.56    855.16 o 
 -11   1   6      173.34      -11.76    572.27 o 
 -10   1   6     3918.93     4711.11    633.72 o 
  -9   1   6      559.76      373.44    324.72 o 
  -8   1   6      676.64      941.94    296.91 o 
  -7   1   6      645.28      468.93    239.09 o 
  -6   1   6     5406.15     5063.30    324.25 o 
  -5   1   6     2490.62     2470.14    196.93 o 
  -4   1   6     1609.67     1506.11    161.24 o 
  -3   1   6    19221.55    18770.07    311.81 o 
  -2   1   6     1822.65     2206.64    149.46 o 
  -1   1   6    11370.87    11680.54    268.66 o 
   0   1   6    31078.34    32256.90    662.77 o 
   1   1   6      135.13     -123.62    123.62 o 
   2   1   6      202.36      372.69    159.20 o 
   3   1   6     1203.49     1199.33    147.34 o 
   4   1   6     4073.63     3908.73    259.62 o 
   5   1   6       65.47       58.33    278.28 o 
   6   1   6      770.82      301.27    482.17 o 
   7   1   6     2710.92     3319.31    708.06 o 
   8   1   6       24.19     -168.94    627.20 o 
   9   1   6     3160.24     3279.96    942.74 o 
 -11   2   6      580.48      346.56    473.46 o 
 -10   2   6      214.37       80.52    366.10 o 
  -9   2   6      667.77      674.37    332.17 o 
  -8   2   6     5444.47     5424.97    427.74 o 
  -7   2   6      252.65      393.13    239.07 o 
  -6   2   6      303.23       93.90    195.37 o 
  -5   2   6    16815.39    15835.42    500.70 o 
  -4   2   6      306.55      329.41    133.96 o 
  -3   2   6     1069.24     1066.86    143.36 o 
  -2   2   6     4251.78     4250.40    198.88 o 
  -1   2   6     4131.55     4012.85    181.99 o 
   0   2   6     1587.49     1706.63    166.43 o 
   1   2   6       85.23       69.20    107.59 o 
   2   2   6    10065.17     9861.56    250.86 o 
   3   2   6       29.51      107.41    164.74 o 
   4   2   6     3480.72     3622.95    360.27 o 
   5   2   6     9987.20     9161.23    513.75 o 
   6   2   6       95.11      -99.13    452.36 o 
   7   2   6     2176.67     2754.55    637.93 o 
   8   2   6     1005.31     1001.76    743.98 o 
   9   2   6      318.31     -705.39    807.25 o 
 -11   3   6       16.14      298.98    570.76 o 
 -10   3   6     8055.41     8512.80    593.11 o 
  -9   3   6      150.03      149.76    337.96 o 
  -8   3   6      181.00      141.58    277.58 o 
  -7   3   6     9306.32     8945.05    576.89 o 
  -6   3   6      242.92      187.05    186.17 o 
  -5   3   6     1328.12     1387.20    194.13 o 
  -4   3   6     1157.11     1185.99    172.06 o 
  -3   3   6      139.76       59.06    133.48 o 
  -2   3   6        2.40      -87.25    120.74 o 
  -1   3   6      435.77      437.30    136.26 o 
   0   3   6     7310.61     7325.73    600.04 o 
   1   3   6        0.50      -32.08    132.73 o 
   2   3   6     4070.21     3899.78    260.20 o 
   3   3   6    13160.81    12285.48    523.12 o 
   4   3   6       27.72      -16.75    288.46 o 
   5   3   6     3360.66     3385.58    446.91 o 
   6   3   6      612.36      367.94    552.96 o 
   7   3   6      579.83      831.37    688.19 o 
   8   3   6     2033.27     1990.58    855.04 o 
   9   3   6       97.44      970.92    998.84 o 
 -11   4   6       32.80     -360.27    570.43 o 
 -10   4   6      303.45     -166.10    482.46 o 
  -9   4   6     8850.58     9034.42    675.86 o 
  -8   4   6     1209.39      995.65    414.10 o 
  -7   4   6     2128.55     2338.30    392.45 o 
  -6   4   6     1302.76     1236.89    225.58 o 
  -5   4   6     7432.66     7438.24    296.81 o 
  -4   4   6       14.93       69.63    151.24 o 
  -3   4   6      913.97      930.21    161.66 o 
  -2   4   6     9509.26     9512.79    385.75 o 
  -1   4   6     1002.79      869.38    158.35 o 
   0   4   6     6615.96     6408.36    256.09 o 
   1   4   6     1413.34     1309.08    216.66 o 
   2   4   6       27.54      -35.47    232.74 o 
   3   4   6     4468.88     4249.01    423.74 o 
   4   4   6      545.05      456.52    341.05 o 
   5   4   6     1460.18     1462.19    425.26 o 
   6   4   6      130.21     -250.55    541.21 o 
   7   4   6     1012.07      997.89    795.32 o 
   8   4   6     1377.21     2070.93    971.94 o 
 -11   5   6     1132.02     1306.39    679.28 o 
 -10   5   6      902.56      704.80    535.48 o 
  -9   5   6      216.09      216.19    468.16 o 
  -8   5   6       12.10     -360.99    360.99 o 
  -7   5   6     3550.64     3965.21    537.06 o 
  -6   5   6       98.47     -216.20    233.52 o 
  -5   5   6     3192.48     3324.18    347.93 o 
  -4   5   6    14616.80    13568.76    857.19 o 
  -3   5   6      284.38      142.45    199.39 o 
  -2   5   6     3476.22     3456.35    281.24 o 
  -1   5   6     5535.26     5147.09    319.69 o 
   0   5   6      319.04      153.92    207.82 o 
   1   5   6     3037.11     3304.61    776.85 o 
   2   5   6      356.14      353.73    319.93 o 
   3   5   6      361.70      634.48    323.43 o 
   4   5   6      701.83      810.33    386.06 o 
   5   5   6     1839.96     1600.60    705.58 o 
   6   5   6     4799.76     5749.88    999.23 o 
   7   5   6       10.59      236.46    836.38 o 
 -10   6   6       36.29     -189.92    528.35 o 
  -9   6   6     4480.59     5634.14    672.26 o 
  -8   6   6       87.84     -342.22    394.68 o 
  -7   6   6     2933.70     3248.87    507.82 o 
  -6   6   6     8111.26     7663.10    459.65 o 
  -5   6   6      179.58      165.75    264.38 o 
  -4   6   6     3108.60     3439.42    326.65 o 
  -3   6   6      900.72      723.18    236.75 o 
  -2   6   6     1356.74     1387.75    263.91 o 
  -1   6   6      695.83      679.17    250.98 o 
   0   6   6      434.53      459.85    245.82 o 
   1   6   6     2762.60     3018.98    435.64 o 
   2   6   6      662.56      511.72    334.90 o 
   3   6   6     2829.52     3544.20    506.04 o 
   4   6   6     1699.13     1814.62    479.59 o 
   5   6   6       13.37     -336.67    699.68 o 
   6   6   6     2612.12     3757.26   1049.23 o 
 -10   7   6      197.40      -99.45    568.65 o 
  -9   7   6     1024.91      826.38    540.56 o 
  -8   7   6     1045.47     1211.85    851.20 o 
  -7   7   6       97.41       56.23    422.41 o 
  -6   7   6     1383.40     1077.35    361.74 o 
  -5   7   6        0.87      -90.47    280.53 o 
  -4   7   6     4239.41     4068.79    357.49 o 
  -3   7   6       78.54     -149.26    266.54 o 
  -2   7   6      965.29      924.62    293.69 o 
  -1   7   6     6123.37     6346.85    420.53 o 
   0   7   6        2.58       -4.84    340.86 o 
   1   7   6     5685.44     5788.50    542.59 o 
   2   7   6      882.74      553.22    435.73 o 
   3   7   6       12.63     -408.48    408.48 o 
   4   7   6     4413.15     4727.98    633.96 o 
   5   7   6       96.89     -110.55    856.62 o 
   6   7   6       86.32      678.86   1011.16 o 
  -9   8   6      741.36      703.51    626.49 o 
  -8   8   6      266.96      225.97    546.23 o 
  -7   8   6       58.17       15.81    501.05 o 
  -6   8   6     3117.78     3262.56    436.31 o 
  -5   8   6       64.33      -25.56    304.92 o 
  -4   8   6     1128.09      955.08    328.92 o 
  -3   8   6     5102.61     4639.36    420.80 o 
  -2   8   6        8.02      -99.79    300.55 o 
  -1   8   6     2460.75     2806.08    394.45 o 
   0   8   6      486.45      551.76    421.85 o 
   1   8   6      204.61      -54.56    440.18 o 
   2   8   6     1605.97     1507.36    525.88 o 
   3   8   6       90.47      163.39    523.01 o 
   4   8   6      105.31      444.85    619.93 o 
  -8   9   6     2560.77     2599.05    702.80 o 
  -7   9   6       59.57     -496.99    523.72 o 
  -6   9   6     3323.06     3105.70    477.05 o 
  -5   9   6     2310.21     2378.15    435.48 o 
  -4   9   6       32.53       34.83    351.44 o 
  -3   9   6     3018.48     3580.97    443.00 o 
  -2   9   6      283.29      -38.33    360.63 o 
  -1   9   6      393.14      530.73    467.00 o 
   0   9   6      343.60       79.28    469.66 o 
   1   9   6      169.12      -89.46    512.32 o 
   2   9   6     1162.84      454.36    619.18 o 
   3   9   6        8.16     -403.47    635.41 o 
  -7  10   6      586.44      792.97    699.62 o 
  -6  10   6      155.92      397.08    475.62 o 
  -5  10   6     1464.05     1304.08    441.89 o 
  -4  10   6        0.96       27.22    426.80 o 
  -3  10   6      596.45      135.19    426.72 o 
  -2  10   6      841.22      480.45    531.34 o 
  -1  10   6     1737.54     1824.51    627.46 o 
   0  10   6     1022.10     1125.39    631.04 o 
   1  10   6       86.40     -147.17    623.20 o 
  -5  11   6      468.19      353.04    526.60 o 
  -4  11   6        3.59       12.26    509.85 o 
  -3  11   6     2100.72     2826.83   1014.77 o 
  -2  11   6     1000.14      -28.11    961.91 o 
  -1  11   6       31.90      333.82   1039.46 o 
  -1 -11   7     3681.40     3450.04   1062.31 o 
   0 -11   7       40.86      -50.71    852.50 o 
   1 -11   7     3062.41     2391.48    873.38 o 
   2 -11   7     1055.67     1055.83    861.95 o 
   3 -11   7      378.65       70.00    740.68 o 
   4 -11   7      988.36      284.38    866.90 o 
   5 -11   7      202.57      -51.21    861.57 o 
   6 -11   7      738.71      227.71    960.20 o 
   7 -11   7      470.72     -696.13   1108.44 o 
  -3 -10   7     3341.51     3043.62   1038.38 o 
  -2 -10   7      349.92     -640.66    640.66 o 
  -1 -10   7     3299.65     3271.65    928.15 o 
   0 -10   7     1212.96      859.42    702.03 o 
   1 -10   7      642.30      343.33    746.90 o 
   2 -10   7      787.90      759.84    743.02 o 
   3 -10   7      853.18      238.30    690.86 o 
   4 -10   7     2525.25     2623.24    857.07 o 
   5 -10   7      126.84      204.35    754.45 o 
   6 -10   7     3477.04     4745.07   1055.26 o 
   7 -10   7     1140.91      574.21   1023.15 o 
   8 -10   7      119.30     -321.76    949.60 o 
  -5  -9   7     2519.49     1148.05   1026.01 o 
  -4  -9   7      187.26       14.61    579.37 o 
  -3  -9   7     2018.30     2624.32    851.61 o 
  -2  -9   7        3.71     -549.97    549.97 o 
  -1  -9   7     1259.66      752.99    601.88 o 
   0  -9   7      122.24      441.72    624.27 o 
   1  -9   7     1843.25     1548.75    633.93 o 
   2  -9   7     4171.19     4080.54    797.98 o 
   3  -9   7      365.49      256.82    568.05 o 
   4  -9   7     6460.34     6623.06    913.17 o 
   5  -9   7      764.26      821.27    650.37 o 
   6  -9   7      103.43     -178.71    600.30 o 
   7  -9   7     4140.68     4377.53    730.27 o 
   8  -9   7      139.42     -300.69    622.96 o 
   9  -9   7       42.19       71.14    973.14 o 
  -6  -8   7       68.48      -13.67    554.00 o 
  -5  -8   7     1494.45      647.34    526.36 o 
  -4  -8   7       29.79     -369.37    396.09 o 
  -3  -8   7     2843.89     2229.14    485.60 o 
  -2  -8   7        5.66       -1.52    357.72 o 
  -1  -8   7     7331.79     7490.69    575.06 o 
   0  -8   7     5012.24     5515.35    412.11 o 
   1  -8   7       69.94     -149.39    326.66 o 
   2  -8   7    12662.92    12729.18    666.70 o 
   3  -8   7     1665.72     1505.15    396.81 o 
   4  -8   7        1.26     -174.37    400.38 o 
   5  -8   7     2843.37     3060.29    415.72 o 
   6  -8   7       48.67     -123.14    366.72 o 
   7  -8   7      769.39      355.45    507.12 o 
   8  -8   7      672.26      344.47    576.25 o 
   9  -8   7     2399.55     1931.56    963.56 o 
  -7  -7   7      227.75     -121.17    562.52 o 
  -6  -7   7      374.26      179.71    462.67 o 
  -5  -7   7     5057.02     5025.21    915.71 o 
  -4  -7   7       16.50       19.22    364.21 o 
  -3  -7   7     5373.15     4840.13    656.46 o 
  -2  -7   7     2699.05     2400.21    574.99 o 
  -1  -7   7        6.82      -44.26    241.94 o 
   0  -7   7     8725.98     8752.08    687.13 o 
   1  -7   7      116.05      253.04    260.57 o 
   2  -7   7      547.17      619.78    267.83 o 
   3  -7   7     9620.48    10090.86    812.24 o 
   4  -7   7     3815.41     3765.92    328.41 o 
   5  -7   7     1166.37     1065.46    290.28 o 
   6  -7   7        5.11     -279.92    279.92 o 
   7  -7   7     6424.54     6128.41    632.42 o 
   8  -7   7      288.42     -173.47    523.40 o 
   9  -7   7      198.71      407.56    814.36 o 
  10  -7   7     3975.85     3927.03   1086.80 o 
  -8  -6   7     2595.51     3182.81   1059.83 o 
  -7  -6   7     1970.91     1466.57    528.85 o 
  -6  -6   7       11.04     -227.52    397.52 o 
  -5  -6   7     7861.80     7613.84    951.85 o 
  -4  -6   7     5071.86     4949.88    481.25 o 
  -3  -6   7      451.46      405.57    242.25 o 
  -2  -6   7     6530.42     6468.40    842.50 o 
  -1  -6   7      208.92      283.27    240.69 o 
   0  -6   7       84.31      -94.77    212.38 o 
   1  -6   7     1997.03     2192.70    277.11 o 
   2  -6   7     8851.08     8530.46    322.77 o 
   3  -6   7     8369.00     8599.63    347.58 o 
   4  -6   7     2279.17     2337.65    275.43 o 
   5  -6   7    13632.52    14193.32    458.34 o 
   6  -6   7     3498.43     3550.35    393.75 o 
   7  -6   7      669.78      814.96    423.02 o 
   8  -6   7     5637.49     4676.40    871.47 o 
   9  -6   7      268.65       14.60    695.30 o 
  10  -6   7      449.72       40.05    781.29 o 
  -8  -5   7        1.44      148.85    505.35 o 
  -7  -5   7     2723.05     2262.65    498.07 o 
  -6  -5   7       94.94       -2.77    325.80 o 
  -5  -5   7        3.22     -111.89    269.08 o 
  -4  -5   7     4002.65     4301.21    354.33 o 
  -3  -5   7     3632.93     3419.19    304.84 o 
  -2  -5   7     2946.47     3283.56    289.68 o 
  -1  -5   7     1281.05      916.70    225.28 o 
   0  -5   7     5236.30     5200.12    314.46 o 
   1  -5   7     3618.66     3715.18    227.25 o 
   2  -5   7      453.00      363.78    177.01 o 
   3  -5   7    19245.13    18118.57    846.42 o 
   4  -5   7     2086.25     2035.03    246.53 o 
   5  -5   7     1675.50     1996.16    265.50 o 
   6  -5   7    10752.21    11251.00    511.30 o 
   7  -5   7     1564.75     1845.04    485.01 o 
   8  -5   7      342.59       87.31    609.20 o 
   9  -5   7      547.09      837.52    785.93 o 
  10  -5   7     3185.79     3276.28    998.84 o 
  -9  -4   7     2442.03     2018.20    590.08 o 
  -8  -4   7       85.81     -115.56    446.73 o 
  -7  -4   7      930.06      875.06    417.77 o 
  -6  -4   7     1724.76     1369.12    363.72 o 
  -5  -4   7     4568.55     4566.76    373.10 o 
  -4  -4   7     2153.33     1780.43    260.62 o 
  -3  -4   7        0.38      -45.52    188.36 o 
  -2  -4   7    14180.06    13232.99    735.71 o 
  -1  -4   7     3558.44     3612.62    282.16 o 
   0  -4   7     1353.01     1373.23    228.40 o 
   1  -4   7    22075.08    21680.34    415.03 o 
   2  -4   7      114.14       63.59    148.78 o 
   3  -4   7      333.10      273.17    167.52 o 
   4  -4   7     3490.55     3726.86    260.83 o 
   5  -4   7     1119.03     1219.58    239.33 o 
   6  -4   7       37.46     -267.38    267.38 o 
   7  -4   7        0.74      502.36    539.07 o 
   8  -4   7     6318.05     6785.53    909.93 o 
   9  -4   7       79.35     -116.01    694.35 o 
  10  -4   7      501.48      761.62    911.46 o 
  -9  -3   7     1476.24     1589.06    525.15 o 
  -8  -3   7       58.00       81.37    434.49 o 
  -7  -3   7     3474.23     3597.43    472.84 o 
  -6  -3   7     3684.73     3608.16    420.78 o 
  -5  -3   7      452.17      283.65    241.60 o 
  -4  -3   7    14864.93    13408.94    756.72 o 
  -3  -3   7      851.16      808.67    196.56 o 
  -2  -3   7        9.36       -1.30    156.35 o 
  -1  -3   7    21789.89    21306.79    434.22 o 
   0  -3   7     1926.97     1683.98    273.94 o 
   1  -3   7        1.02      -53.19    124.05 o 
   2  -3   7     1235.36     1283.49    166.00 o 
   3  -3   7     4962.68     4980.97    248.65 o 
   4  -3   7      348.12      186.41    179.14 o 
   5  -3   7      927.09      881.22    211.90 o 
   6  -3   7    19342.40    18421.20    705.90 o 
   7  -3   7       25.40     -102.43    524.27 o 
   8  -3   7     2454.99     2736.59    748.99 o 
   9  -3   7     4857.78     4692.01    947.95 o 
  10  -3   7      138.09     -115.31    836.82 o 
 -10  -2   7       15.20     -101.46    541.28 o 
  -9  -2   7     5892.22     5883.38    619.65 o 
  -8  -2   7     2960.05     2407.65    458.29 o 
  -7  -2   7        5.83      130.06    295.43 o 
  -6  -2   7    11467.83    10165.22    733.89 o 
  -5  -2   7        5.03      -65.85    196.84 o 
  -4  -2   7       91.05       45.23    169.07 o 
  -3  -2   7     2694.50     2788.52    184.37 o 
  -2  -2   7      728.81      771.19    123.93 o 
  -1  -2   7     5805.97     6062.38    280.90 o 
   0  -2   7     1621.59     1677.64    140.38 o 
   1  -2   7    25242.70    24661.36    998.92 o 
   2  -2   7      698.36      807.39    145.18 o 
   3  -2   7     1572.49     1634.81    175.11 o 
   4  -2   7    15604.15    15075.02    536.25 o 
   5  -2   7      450.33      116.59    232.82 o 
   6  -2   7     3224.52     3797.82    635.46 o 
   7  -2   7     3246.48     3344.06    688.13 o 
   8  -2   7      844.03      849.45    655.70 o 
   9  -2   7      508.56      281.78    781.42 o 
  10  -2   7      160.46      305.32    767.78 o 
 -10  -1   7      544.07      292.57    502.27 o 
  -9  -1   7      274.31     -105.05    409.18 o 
  -8  -1   7     8791.05     8374.51    726.56 o 
  -7  -1   7       17.35     -271.60    280.12 o 
  -6  -1   7       33.07       16.91    213.90 o 
  -5  -1   7     3444.26     3734.87    238.92 o 
  -4  -1   7     4239.77     4174.04    219.50 o 
  -3  -1   7      406.19      240.69    123.89 o 
  -2  -1   7      301.92      415.97    121.83 o 
  -1  -1   7    22526.11    22099.23    480.06 o 
   0  -1   7     1404.23     1556.89    137.41 o 
   1  -1   7     7529.01     7327.18    202.69 o 
   2  -1   7    19977.41    19280.23    279.65 o 
   3  -1   7     3514.24     3691.20    202.41 o 
   4  -1   7     1369.28     1446.91    206.08 o 
   5  -1   7     3625.87     3896.70    326.19 o 
   6  -1   7     3599.98     3780.11    599.73 o 
   7  -1   7      150.79     -478.57    478.57 o 
   8  -1   7      132.30       35.13    623.93 o 
   9  -1   7     3480.12     2847.08    901.37 o 
  10  -1   7        0.19     -204.99    914.69 o 
 -11   0   7        0.09     -612.10    786.12 o 
 -10   0   7     2692.21     2380.15    579.93 o 
  -9   0   7      349.53      184.43    408.39 o 
  -8   0   7     1267.88     1387.63    472.01 o 
  -7   0   7     1128.80     1068.24    266.12 o 
  -6   0   7     8264.39     8288.66    376.26 o 
  -5   0   7     1785.19     1943.66    203.17 o 
  -4   0   7     2297.95     2308.36    187.53 o 
  -3   0   7    23416.78    23568.75    596.98 o 
  -2   0   7       28.94      -54.48    100.19 o 
  -1   0   7     4716.09     4965.12    276.50 o 
   0   0   7    19369.03    19312.65    342.79 o 
   1   0   7      446.26      271.11    159.32 o 
   2   0   7     1434.96     1552.39    205.26 o 
   3   0   7      598.09      331.54    186.67 o 
   4   0   7     3975.36     4404.86    316.04 o 
   5   0   7      109.59     -191.71    282.20 o 
   6   0   7     1411.36     1464.03    560.31 o 
   7   0   7    10300.67    11169.11    997.64 o 
   8   0   7        5.30     -375.00    561.27 o 
   9   0   7     2546.46     2023.96    913.80 o 
 -11   1   7      670.52      744.01    558.91 o 
 -10   1   7      895.01      721.35    468.17 o 
  -9   1   7      268.36       -9.43    333.00 o 
  -8   1   7     5440.71     5528.33    402.02 o 
  -7   1   7      843.88      875.02    258.72 o 
  -6   1   7     1045.58     1197.39    248.84 o 
  -5   1   7    19081.64    18079.85    380.53 o 
  -4   1   7       41.14      135.05    140.85 o 
  -3   1   7     2228.05     2426.13    182.61 o 
  -2   1   7    14563.38    15229.65    298.32 o 
  -1   1   7     5934.78     6231.70    204.91 o 
   0   1   7      300.33      280.18    103.96 o 
   1   1   7       30.44       67.31    158.01 o 
   2   1   7    13828.96    13887.10    520.49 o 
   3   1   7      368.52      452.97    212.83 o 
   4   1   7     3254.27     3392.52    365.82 o 
   5   1   7     6593.44     6357.92    464.68 o 
   6   1   7      159.72      -55.51    520.96 o 
   7   1   7     2431.52     2061.66    636.72 o 
   8   1   7     1242.56      599.28    723.35 o 
   9   1   7      129.90      102.37    814.48 o 
 -11   2   7       24.89     -315.15    563.40 o 
 -10   2   7     6712.24     7935.09    577.62 o 
  -9   2   7      985.03     1161.92    361.00 o 
  -8   2   7      497.75      599.62    297.24 o 
  -7   2   7    11022.67    10552.61    604.64 o 
  -6   2   7       71.09      -18.45    186.56 o 
  -5   2   7      463.90      383.75    171.41 o 
  -4   2   7     3177.21     3485.09    212.04 o 
  -3   2   7     9189.11     9076.07    307.60 o 
  -2   2   7      847.78      982.20    150.58 o 
  -1   2   7      216.68      114.06    122.44 o 
   0   2   7    15368.24    14541.40    317.03 o 
   1   2   7       16.09      -18.09    108.48 o 
   2   2   7     4541.64     4631.54    299.17 o 
   3   2   7    13309.25    11565.95    502.19 o 
   4   2   7      215.11      226.43    272.08 o 
   5   2   7     5415.49     5467.01    483.67 o 
   6   2   7      853.10      528.03    595.81 o 
   7   2   7       44.02     -136.45    594.71 o 
   8   2   7      854.17      559.24    780.85 o 
   9   2   7      508.52      848.31    930.43 o 
 -11   3   7      324.20      549.53    594.91 o 
 -10   3   7      344.96      -91.35    503.59 o 
  -9   3   7     2612.89     2809.22    419.93 o 
  -8   3   7      958.44      738.04    316.88 o 
  -7   3   7       40.66      -47.14    250.71 o 
  -6   3   7        2.99       31.09    189.65 o 
  -5   3   7     9693.36     9234.66    477.40 o 
  -4   3   7       24.48      -89.59    146.01 o 
  -3   3   7      255.13      284.88    150.21 o 
  -2   3   7    43497.06    43882.46   1914.41 o 
  -1   3   7        0.71     -131.43    131.43 o 
   0   3   7     3446.61     3878.18    221.64 o 
   1   3   7     2063.64     2511.65    244.63 o 
   2   3   7     2006.40     1934.59    301.15 o 
   3   3   7     4814.42     5191.54    426.53 o 
   4   3   7      435.38      460.22    332.64 o 
   5   3   7     2268.48     2485.54    443.71 o 
   6   3   7      500.91      -24.85    527.80 o 
   7   3   7      532.80      567.49    709.83 o 
   8   3   7     1161.03      791.38    860.05 o 
 -11   4   7      697.74      491.09    596.88 o 
 -10   4   7      592.31      833.11    532.32 o 
  -9   4   7       31.85       60.39    434.91 o 
  -8   4   7       54.62     -141.96    357.92 o 
  -7   4   7    11651.68    11960.12    625.76 o 
  -6   4   7      705.19      810.18    270.25 o 
  -5   4   7     2792.34     3026.51    256.27 o 
  -4   4   7    11089.98    10891.79    422.16 o 
  -3   4   7       99.94       75.45    157.81 o 
  -2   4   7     3858.06     4024.62    261.06 o 
  -1   4   7     2246.78     2435.51    255.31 o 
   0   4   7      346.49      183.12    165.49 o 
   1   4   7     1487.14     1258.46    296.20 o 
   2   4   7        2.63       44.96    271.75 o 
   3   4   7     4701.25     4998.20    441.65 o 
   4   4   7      402.78      -52.69    350.19 o 
   5   4   7     2498.64     3303.19    761.68 o 
   6   4   7     3267.08     4392.02    916.98 o 
   7   4   7       56.46      -28.62    812.58 o 
   8   4   7     2747.15     2573.04   1069.80 o 
 -11   5   7      401.74     -555.11    838.41 o 
 -10   5   7        8.08      -47.27    544.71 o 
  -9   5   7     6059.55     6946.32    926.91 o 
  -8   5   7      120.72      155.94    391.75 o 
  -7   5   7     3688.56     3625.74    491.60 o 
  -6   5   7     5801.88     5711.81    397.46 o 
  -5   5   7     1773.57     1866.44    286.84 o 
  -4   5   7      604.90      564.90    253.34 o 
  -3   5   7     2764.88     2783.23    286.76 o 
  -2   5   7     4127.22     4266.67    338.17 o 
  -1   5   7      355.95      318.35    216.54 o 
   0   5   7     1855.36     1851.84    336.78 o 
   1   5   7     5021.72     4577.81    421.20 o 
   2   5   7       39.75       -4.40    304.81 o 
   3   5   7     5118.87     5095.41    499.97 o 
   4   5   7     1608.42     1619.86    451.28 o 
   5   5   7      168.04       -3.93    644.85 o 
   6   5   7     3225.52     4028.95    998.27 o 
   7   5   7      306.16      -24.56    925.35 o 
 -10   6   7       34.03      -80.81    593.00 o 
  -9   6   7      494.14      669.14    505.43 o 
  -8   6   7     3347.92     2871.01    541.42 o 
  -7   6   7      104.70      -41.71    402.68 o 
  -6   6   7      187.27      351.68    297.66 o 
  -5   6   7       37.90       22.82    248.20 o 
  -4   6   7     5719.90     5408.88    376.60 o 
  -3   6   7        6.27       -9.66    232.77 o 
  -2   6   7     2413.46     2428.17    319.67 o 
  -1   6   7     8053.45     7381.78    404.14 o 
   0   6   7        3.16      -89.44    291.93 o 
   1   6   7     5227.03     5631.69    500.48 o 
   2   6   7     1998.38     2158.33    428.39 o 
   3   6   7       20.36      -99.42    421.60 o 
   4   6   7     1444.73     1598.71    507.20 o 
   5   6   7       56.67     -151.49    734.01 o 
   6   6   7      416.64      556.89    983.99 o 
 -10   7   7      701.09      397.31    643.39 o 
  -9   7   7     1045.18      915.20    594.65 o 
  -8   7   7      396.76      474.64    473.31 o 
  -7   7   7      109.17       39.56    453.57 o 
  -6   7   7     4256.12     4268.78    441.96 o 
  -5   7   7        2.49     -155.97    292.02 o 
  -4   7   7     2936.55     3182.13    417.59 o 
  -3   7   7     2548.01     3279.10    545.09 o 
  -2   7   7       53.90      -38.24    274.74 o 
  -1   7   7     3140.99     2854.94    449.59 o 
   0   7   7     1449.44     1387.13    425.35 o 
   1   7   7      158.11      -62.39    403.38 o 
   2   7   7     1703.56     1987.25    490.56 o 
   3   7   7       14.84     -319.97    479.69 o 
   4   7   7     1911.01     1470.15    583.99 o 
   5   7   7       15.45     -386.36    880.04 o 
  -9   8   7      237.90      200.66    642.23 o 
  -8   8   7     2564.75     2197.03    575.30 o 
  -7   8   7       42.10      -47.67    506.64 o 
  -6   8   7     2049.39     1970.83    446.91 o 
  -5   8   7     1420.65     1464.65    375.37 o 
  -4   8   7        1.34     -257.23    326.09 o 
  -3   8   7     5415.18     5634.09    815.46 o 
  -2   8   7       38.00      -93.47    407.40 o 
  -1   8   7     1213.08      700.59    449.14 o 
   0   8   7      301.72      278.95    427.54 o 
   1   8   7     1052.74     1127.87    503.79 o 
   2   8   7     1468.23     1497.94    553.11 o 
   3   8   7      135.72     -324.77    540.56 o 
   4   8   7     2505.28     3013.57    733.48 o 
  -8   9   7     1213.45     1587.82    710.72 o 
  -7   9   7     1464.01     1509.84    623.53 o 
  -6   9   7      183.20        7.09    431.69 o 
  -5   9   7     1210.54     1236.90    430.07 o 
  -4   9   7       71.88     -103.51    373.97 o 
  -3   9   7      499.17      258.48    472.25 o 
  -2   9   7      338.64       13.42    471.72 o 
  -1   9   7     1285.28      904.82    522.85 o 
   0   9   7      945.39      940.95    537.06 o 
   1   9   7      238.14     -170.79    550.30 o 
   2   9   7     2809.14     3477.56    699.72 o 
   3   9   7      353.99      159.83    684.16 o 
  -7  10   7      282.83      972.25   1050.76 o 
  -6  10   7       54.18     -337.72    490.59 o 
  -5  10   7      957.74      827.06    487.35 o 
  -4  10   7       45.00      133.58    541.71 o 
  -3  10   7     2244.45     1745.94    582.34 o 
  -2  10   7     1219.33     1169.28    609.68 o 
  -1  10   7      165.75     -163.16    680.01 o 
   0  10   7     1287.52     1529.78    672.37 o 
   1  10   7      180.51     -117.15    992.31 o 
  -1 -11   8     2037.91     1924.58    932.21 o 
   0 -11   8      267.60      164.88    897.24 o 
   1 -11   8      716.79      789.42    815.25 o 
   2 -11   8      928.96     1255.74    905.11 o 
   3 -11   8     1890.20     2468.39    973.71 o 
   4 -11   8     4335.79     4771.91   1100.39 o 
   5 -11   8      861.97      572.75    836.89 o 
   6 -11   8     2471.79     2070.48   1095.56 o 
  -3 -10   8      261.83     -268.83    837.46 o 
  -2 -10   8       80.38      -84.85    798.05 o 
  -1 -10   8     1337.15     1776.96    854.78 o 
   0 -10   8       62.40     -586.21    586.21 o 
   1 -10   8     1515.29      741.44    770.69 o 
   2 -10   8     2874.39     2330.49    760.48 o 
   3 -10   8       18.27      305.51    725.32 o 
   4 -10   8     5554.88     6525.14   1044.85 o 
   5 -10   8     1983.73     2010.00    919.20 o 
   6 -10   8       18.39     -148.44    821.72 o 
   7 -10   8     2606.49     2513.26   1118.09 o 
  -4  -9   8      587.34      861.83    930.30 o 
  -3  -9   8     2723.71     3408.41    923.45 o 
  -2  -9   8        0.66     -484.86    660.71 o 
  -1  -9   8     4702.88     5044.48    884.61 o 
   0  -9   8     3871.49     3257.49    808.26 o 
   1  -9   8       12.04     -284.52    410.55 o 
   2  -9   8     9119.45     9075.97    671.80 o 
   3  -9   8     1011.95     1103.81    468.54 o 
   4  -9   8       40.48      170.34    450.10 o 
   5  -9   8     1668.79     1490.26    564.27 o 
   6  -9   8      315.17       95.70    755.27 o 
   7  -9   8      775.85      443.67    920.47 o 
  -6  -8   8      687.48       95.12    585.49 o 
  -5  -8   8     3302.45     3369.03    679.50 o 
  -4  -8   8      649.07      513.08    461.27 o 
  -3  -8   8     2891.10     2003.50    707.10 o 
  -2  -8   8     2651.13     2593.17    392.28 o 
  -1  -8   8      242.45      110.80    310.68 o 
   0  -8   8     4659.19     5349.56    428.55 o 
   1  -8   8       36.80      -20.70    306.40 o 
   2  -8   8      436.05      279.40    313.22 o 
   3  -8   8     3119.75     3534.35    505.17 o 
   4  -8   8     1442.39     1831.22    493.10 o 
   5  -8   8     1317.48     1548.36    482.34 o 
   6  -8   8        0.74      -38.55    386.91 o 
   7  -8   8     5651.13     5791.63    677.65 o 
   8  -8   8      653.68      484.92    872.93 o 
   9  -8   8      355.74     -183.34    909.11 o 
  -7  -7   8     4784.73     4765.37    709.08 o 
  -6  -7   8       22.01     -215.14    493.31 o 
  -5  -7   8     3717.77     4083.82    569.83 o 
  -4  -7   8      667.77      464.38    388.86 o 
  -3  -7   8      461.32      192.55    314.82 o 
  -2  -7   8     4721.82     5856.51    565.14 o 
  -1  -7   8      295.67      344.21    276.04 o 
   0  -7   8     1205.23     1444.11    298.57 o 
   1  -7   8     1328.49     1491.40    309.30 o 
   2  -7   8     8086.98     7894.87    452.08 o 
   3  -7   8      959.35     1099.59    304.12 o 
   4  -7   8      420.60      658.64    312.31 o 
   5  -7   8    11141.30    11773.49    524.55 o 
   6  -7   8     1629.09     1753.13    345.54 o 
   7  -7   8      582.31      975.58    480.67 o 
   8  -7   8     4271.92     5210.76    940.59 o 
   9  -7   8      162.70     -479.65    773.30 o 
  -8  -6   8       14.64     -485.94    635.33 o 
  -7  -6   8     2621.47     3016.56    863.80 o 
  -6  -6   8      299.11       52.60    409.19 o 
  -5  -6   8     1179.91     1115.94    345.52 o 
  -4  -6   8     1444.81     1232.79    332.29 o 
  -3  -6   8      534.82      317.51    270.04 o 
  -2  -6   8     2031.93     2156.05    436.63 o 
  -1  -6   8      198.87       42.73    231.84 o 
   0  -6   8     5846.06     5332.11    346.68 o 
   1  -6   8     2928.70     2595.43    307.24 o 
   2  -6   8     1144.81     1353.14    278.17 o 
   3  -6   8    13478.46    12962.61    708.35 o 
   4  -6   8      937.36      955.47    259.54 o 
   5  -6   8      259.35      259.11    258.62 o 
   6  -6   8     4018.23     4321.92    431.29 o 
   7  -6   8     1468.57     1412.44    483.18 o 
   8  -6   8       29.58      389.22    700.00 o 
   9  -6   8      148.67     -786.88    786.88 o 
  -8  -5   8       28.29      -38.55    478.80 o 
  -7  -5   8     1086.64      711.47    475.13 o 
  -6  -5   8      482.59      120.61    389.24 o 
  -5  -5   8     4451.89     4514.85    519.66 o 
  -4  -5   8     6952.40     6302.37    411.63 o 
  -3  -5   8     1182.08     1396.49    273.86 o 
  -2  -5   8    10884.23    10992.56    436.13 o 
  -1  -5   8      920.13      633.16    287.78 o 
   0  -5   8      800.37      615.27    228.84 o 
   1  -5   8    12103.02    11181.77    596.07 o 
   2  -5   8       58.72       55.11    188.25 o 
   3  -5   8      553.77      571.35    212.69 o 
   4  -5   8     1744.59     1768.06    246.80 o 
   5  -5   8     4651.53     4502.08    331.53 o 
   6  -5   8       84.03       83.00    369.67 o 
   7  -5   8       88.76       19.99    548.36 o 
   8  -5   8     6563.89     6755.32    958.16 o 
   9  -5   8      232.95      294.02    717.13 o 
  10  -5   8      660.98      648.08    958.16 o 
  -9  -4   8     1509.91     1614.47    684.42 o 
  -8  -4   8      282.89      170.68    412.78 o 
  -7  -4   8     2165.15     1953.78    454.87 o 
  -6  -4   8     1229.92     1395.38    369.84 o 
  -5  -4   8      774.71      848.27    287.50 o 
  -4  -4   8    15255.20    14463.35    654.74 o 
  -3  -4   8      596.39      475.47    228.61 o 
  -2  -4   8       20.56     -109.69    201.82 o 
  -1  -4   8    11073.78    10720.67    388.15 o 
   0  -4   8      668.55      682.02    139.30 o 
   1  -4   8     1688.77     1578.07    186.01 o 
   2  -4   8      384.31      229.88    170.53 o 
   3  -4   8     7143.50     6852.16    371.52 o 
   4  -4   8     1108.84     1151.11    226.68 o 
   5  -4   8     1539.37     1649.21    258.65 o 
   6  -4   8    11206.37    11133.13    622.78 o 
   7  -4   8      676.95       76.56    501.74 o 
   8  -4   8     1110.59      918.63    620.10 o 
   9  -4   8     3423.98     3555.45    953.66 o 
  10  -4   8       98.05     -381.41    872.81 o 
  -9  -3   8     3279.46     3257.32    633.34 o 
  -8  -3   8     2082.89     2157.74    495.36 o 
  -7  -3   8      128.63     -274.95    350.24 o 
  -6  -3   8     9594.24     8983.61    942.77 o 
  -5  -3   8        2.94      -34.41    231.90 o 
  -4  -3   8       56.34      -85.45    202.13 o 
  -3  -3   8     5635.59     5103.78    316.26 o 
  -2  -3   8     6204.88     6267.31    332.85 o 
  -1  -3   8      182.39       51.18    123.81 o 
   0  -3   8     3673.83     3487.24    238.20 o 
   1  -3   8    18177.49    17051.14    390.12 o 
   2  -3   8      154.49      143.64    151.81 o 
   3  -3   8     1910.56     1950.04    214.72 o 
   4  -3   8    15735.59    15552.77    388.98 o 
   5  -3   8      236.68       38.45    256.01 o 
   6  -3   8      685.26      881.42    354.92 o 
   7  -3   8     1541.58     1126.28    607.53 o 
   8  -3   8      446.65      231.12    585.45 o 
   9  -3   8     1099.43     1383.30    858.59 o 
  10  -3   8        0.58      -52.29    794.37 o 
 -10  -2   8      863.11      816.02    584.55 o 
  -9  -2   8        2.85     -435.80    435.80 o 
  -8  -2   8     4115.38     3482.58    529.24 o 
  -7  -2   8      484.99      551.71    341.16 o 
  -6  -2   8      101.35       10.18    277.00 o 
  -5  -2   8     1003.92     1219.96    265.55 o 
  -4  -2   8     3474.46     3546.24    296.98 o 
  -3  -2   8      221.36      356.20    185.26 o 
  -2  -2   8       21.62       95.72    122.85 o 
  -1  -2   8    40509.47    40941.45   1210.25 o 
   0  -2   8      143.68      157.01    125.01 o 
   1  -2   8      296.32      121.27    131.25 o 
   2  -2   8     8633.56     8605.59    314.62 o 
   3  -2   8       97.16      -19.41    151.55 o 
   4  -2   8      995.50      913.45    255.09 o 
   5  -2   8     3558.05     3897.55    351.68 o 
   6  -2   8     5460.00     5625.42    684.39 o 
   7  -2   8      507.50     1185.74    631.08 o 
   8  -2   8      108.27     -294.72    639.90 o 
   9  -2   8     3905.23     3811.14    891.34 o 
 -10  -1   8     1857.32     2334.85    592.12 o 
  -9  -1   8      461.27      173.78    461.48 o 
  -8  -1   8      996.31      906.87    406.14 o 
  -7  -1   8     1065.76     1017.05    363.97 o 
  -6  -1   8     7677.49     6883.74    741.85 o 
  -5  -1   8     1550.52     1297.65    260.26 o 
  -4  -1   8     1890.08     1867.61    196.73 o 
  -3  -1   8    16420.57    15968.51    668.04 o 
  -2  -1   8      767.63      783.62    137.76 o 
  -1  -1   8     1342.18     1292.31    149.13 o 
   0  -1   8    12404.93    12177.07    357.02 o 
   1  -1   8     1169.05     1203.14    141.96 o 
   2  -1   8     1620.35     1707.31    231.55 o 
   3  -1   8     1959.03     1831.57    257.09 o 
   4  -1   8     4281.98     4421.30    336.33 o 
   5  -1   8        4.08      -59.31    242.58 o 
   6  -1   8     1128.06     1122.28    543.88 o 
   7  -1   8     6540.13     7080.44    896.16 o 
   8  -1   8       18.60      -47.60    686.92 o 
   9  -1   8     3018.68     3183.24    970.60 o 
 -11   0   8     1020.38     1113.65    879.98 o 
 -10   0   8      163.97      187.95    522.25 o 
  -9   0   8       16.07      -31.26    427.88 o 
  -8   0   8     6648.30     6436.63    550.57 o 
  -7   0   8     1556.39     1585.18    374.23 o 
  -6   0   8      787.63      582.78    235.47 o 
  -5   0   8    13702.60    13171.66    519.76 o 
  -4   0   8      316.38      422.92    164.79 o 
  -3   0   8       80.72      -37.10    139.03 o 
  -2   0   8     4571.82     4497.12    216.79 o 
  -1   0   8     1914.72     2246.19    164.34 o 
   0   0   8      345.35      270.22    116.44 o 
   1   0   8        0.08     -107.27    161.09 o 
   2   0   8     5955.06     5398.13    307.96 o 
   3   0   8      843.19      557.79    217.98 o 
   4   0   8     1550.08     1536.38    275.97 o 
   5   0   8     8473.10     7993.53    522.83 o 
   6   0   8      224.32       93.43    509.52 o 
   7   0   8     2284.68     1538.09    630.38 o 
   8   0   8     1671.10     1818.66    808.33 o 
   9   0   8      331.19      451.35    840.19 o 
 -11   1   8        4.24     -450.59    781.93 o 
 -10   1   8     6061.86     6674.15    755.05 o 
  -9   1   8      280.38      160.87    420.45 o 
  -8   1   8      250.54      -26.93    273.58 o 
  -7   1   8     4923.23     5122.93    361.64 o 
  -6   1   8       11.01       14.12    213.81 o 
  -5   1   8      203.97      147.01    180.85 o 
  -4   1   8     1769.97     1825.54    200.31 o 
  -3   1   8    12277.16    12367.50    318.97 o 
  -2   1   8     1732.83     1789.75    171.30 o 
  -1   1   8      520.90      601.25    136.69 o 
   0   1   8    25037.60    23639.75    682.79 o 
   1   1   8       43.45       19.86    164.92 o 
   2   1   8     5378.91     4865.48    316.40 o 
   3   1   8     9874.40     9632.38    402.22 o 
   4   1   8      709.98      728.23    240.55 o 
   5   1   8     4870.53     5075.61    494.71 o 
   6   1   8     1454.41     1172.67    596.55 o 
   7   1   8      363.38     -211.52    635.90 o 
   8   1   8      579.83      169.64    755.46 o 
   9   1   8      410.80       73.81    874.20 o 
 -11   2   8       24.73     -741.37    779.71 o 
 -10   2   8      393.99      156.65    479.14 o 
  -9   2   8     1939.84     1563.46    428.13 o 
  -8   2   8      581.79      699.79    318.22 o 
  -7   2   8       13.89     -193.62    251.82 o 
  -6   2   8        3.62     -198.09    198.09 o 
  -5   2   8     7077.69     6634.12    425.83 o 
  -4   2   8      612.08      661.85    178.73 o 
  -3   2   8     2048.73     2200.90    195.79 o 
  -2   2   8     5902.19     6029.23    246.25 o 
  -1   2   8       40.02      122.56    135.44 o 
   0   2   8     1472.51     1528.49    223.84 o 
   1   2   8     3645.06     3660.63    277.10 o 
   2   2   8      846.97      753.13    222.54 o 
   3   2   8     3733.41     3819.68    321.27 o 
   4   2   8     1818.49     1776.52    361.65 o 
   5   2   8     8831.79     9173.32    959.91 o 
   6   2   8      650.66      448.07    566.80 o 
   7   2   8      274.99      305.38    689.59 o 
   8   2   8     2401.92     2330.62    827.11 o 
 -10   3   8     1309.22     1709.94    584.36 o 
  -9   3   8        0.78      -90.29    409.47 o 
  -8   3   8       57.10       42.86    310.68 o 
  -7   3   8     8710.21     8494.30    447.36 o 
  -6   3   8      271.49      130.41    213.64 o 
  -5   3   8     2150.91     2369.38    242.90 o 
  -4   3   8    10493.45    10345.21    323.39 o 
  -3   3   8      530.03      212.55    164.00 o 
  -2   3   8     8347.52     8362.87    288.93 o 
  -1   3   8       34.78      -11.65    149.89 o 
   0   3   8     1746.27     1595.60    227.82 o 
   1   3   8      362.05      328.19    214.75 o 
   2   3   8      167.14      -23.50    218.26 o 
   3   3   8     8377.29     8721.29    523.61 o 
   4   3   8       93.41        9.66    321.61 o 
   5   3   8     2816.43     3486.80    495.26 o 
   6   3   8     2629.94     2832.80    798.11 o 
   7   3   8        0.10      421.20    766.38 o 
   8   3   8     1847.35     1688.37    932.65 o 
 -11   4   8        2.67     -259.88    894.64 o 
 -10   4   8       49.97     -532.88    532.88 o 
  -9   4   8     4843.87     5887.20    633.31 o 
  -8   4   8       17.58     -338.20    338.20 o 
  -7   4   8     1857.24     1738.22    406.54 o 
  -6   4   8     3391.47     3997.25    357.07 o 
  -5   4   8      236.79      -20.75    240.39 o 
  -4   4   8     1511.97     1672.29    262.22 o 
  -3   4   8     2695.40     2492.64    236.28 o 
  -2   4   8     4528.43     4729.12    275.69 o 
  -1   4   8      466.89      482.37    210.01 o 
   0   4   8     1015.24     1064.91    245.07 o 
   1   4   8     4588.66     4296.25    332.12 o 
   2   4   8       56.30      118.89    278.45 o 
   3   4   8     5088.65     5275.79    931.03 o 
   4   4   8     3173.52     3705.88    488.78 o 
   5   4   8       54.59      792.21    688.26 o 
   6   4   8     2715.04     2576.41    865.89 o 
   7   4   8      145.66     -151.04    855.54 o 
 -10   5   8       13.02      351.99    579.21 o 
  -9   5   8      848.70      532.28    491.83 o 
  -8   5   8     2178.31     2504.53    519.06 o 
  -7   5   8      828.48      417.22    382.58 o 
  -6   5   8     1304.76     1550.94    322.98 o 
  -5   5   8     1149.17      938.28    271.28 o 
  -4   5   8     5265.70     5364.31    371.45 o 
  -3   5   8      119.05      -80.46    236.63 o 
  -2   5   8     3703.39     3938.55    433.17 o 
  -1   5   8     7131.10     6402.63    466.50 o 
   0   5   8        0.01      289.60    301.45 o 
   1   5   8     3416.30     3396.68    435.88 o 
   2   5   8     1982.11     1703.52    396.23 o 
   3   5   8      175.31      122.89    398.21 o 
   4   5   8     1502.45     1752.54    494.42 o 
   5   5   8       50.96     -513.29    686.67 o 
   6   5   8      517.84     1153.00    925.16 o 
 -10   6   8      402.45      102.62    591.39 o 
  -9   6   8      493.62      226.67    474.77 o 
  -8   6   8      490.29      109.62    457.70 o 
  -7   6   8      210.17      348.49    407.81 o 
  -6   6   8     1706.09     2133.01    377.40 o 
  -5   6   8      390.68       45.00    273.69 o 
  -4   6   8     3241.26     3534.47    366.13 o 
  -3   6   8     5915.31     6179.33    394.16 o 
  -2   6   8       87.72       81.69    322.36 o 
  -1   6   8     4100.94     4101.37    444.79 o 
   0   6   8     3840.84     3479.80    442.28 o 
   1   6   8      391.89      497.17    354.80 o 
   2   6   8      942.92      719.25    440.48 o 
   3   6   8      412.83      131.96    420.14 o 
   4   6   8      446.23      774.47    511.34 o 
   5   6   8      380.92     -605.31    802.74 o 
   6   6   8     2105.93     2153.05   1081.03 o 
  -9   7   8      436.58      610.10    604.02 o 
  -8   7   8     3574.67     4279.58    656.02 o 
  -7   7   8      217.23      424.35    469.61 o 
  -6   7   8     1339.84      854.96    377.39 o 
  -5   7   8     1678.26     1629.12    380.31 o 
  -4   7   8       64.67     -109.00    287.13 o 
  -3   7   8     2868.10     3097.91    376.55 o 
  -2   7   8       23.83     -338.98    344.52 o 
  -1   7   8     1501.91     1693.12    440.07 o 
   0   7   8      754.58      865.83    400.62 o 
   1   7   8      856.18      865.54    445.72 o 
   2   7   8     1720.01     1689.13    508.00 o 
   3   7   8       19.55      145.34    472.66 o 
   4   7   8     2588.93     2425.87    647.31 o 
   5   7   8      111.95       45.31    965.34 o 
  -9   8   8        1.32      -24.94    945.92 o 
  -8   8   8     1857.98     2214.13    645.15 o 
  -7   8   8     1889.40     1736.25    569.60 o 
  -6   8   8      382.17      -92.33    381.76 o 
  -5   8   8     2055.84     1689.83    407.34 o 
  -4   8   8      119.52       32.71    362.48 o 
  -3   8   8      494.49      341.72    411.27 o 
  -2   8   8      105.28     -183.06    387.13 o 
  -1   8   8     1763.42     2109.95    511.39 o 
   0   8   8     1512.10     1791.44    522.79 o 
   1   8   8        5.04     -243.56    463.82 o 
   2   8   8     2504.65     2843.90    646.40 o 
   3   8   8      208.11      163.82    622.03 o 
  -8   9   8     1114.44      471.02   1062.31 o 
  -7   9   8       84.21     -199.37    607.24 o 
  -6   9   8      259.00      342.67    457.42 o 
  -5   9   8     1761.66     1632.51    454.48 o 
  -4   9   8      140.68      165.92    491.08 o 
  -3   9   8     2937.38     2415.28    581.89 o 
  -2   9   8      709.32      976.93    530.95 o 
  -1   9   8        0.01     -221.54    496.51 o 
   0   9   8     3221.75     3999.56    686.62 o 
   1   9   8      176.60      370.75    589.48 o 
   2   9   8        0.36     -214.42    648.94 o 
  -6  10   8      115.26      380.20    703.22 o 
  -5  10   8     2110.40     2523.83    663.54 o 
  -4  10   8      877.32      907.11    614.00 o 
  -3  10   8        3.26     -320.31    563.41 o 
  -2  10   8     2161.93     2571.59    655.14 o 
  -1  10   8        0.79      214.31    807.00 o 
   0  10   8      277.57      791.83    986.72 o 
   0 -11   9      365.50     -466.39    929.80 o 
   1 -11   9     1379.43     1032.10    957.34 o 
   2 -11   9     2213.56     1759.19    961.65 o 
   3 -11   9       26.41     -422.22    841.27 o 
   4 -11   9     2930.06     3395.84   1075.38 o 
   5 -11   9     1821.31     2958.52   1086.68 o 
   6 -11   9       43.02       93.67   1036.29 o 
  -3 -10   9     3192.11     4510.63   1119.42 o 
  -2 -10   9       77.17     -786.31    786.31 o 
  -1 -10   9     1669.61     1664.13    799.13 o 
   0 -10   9     1957.35     3379.21    950.36 o 
   1 -10   9        4.54     -378.30    733.00 o 
   2 -10   9     4975.91     6014.20    999.67 o 
   3 -10   9      394.26     -312.17    728.87 o 
   4 -10   9      233.21      441.26    784.53 o 
   5 -10   9     2886.22     3384.67    974.79 o 
   6 -10   9      151.08      -70.00    893.75 o 
   7 -10   9      949.86     1582.96   1090.99 o 
  -5  -9   9     1430.50      876.55    787.70 o 
  -4  -9   9       13.79     -370.84    554.67 o 
  -3  -9   9     2973.36     4086.83    971.56 o 
  -2  -9   9     3335.03     2888.14    790.43 o 
  -1  -9   9      320.31      476.99    468.44 o 
   0  -9   9     3316.61     3454.20    569.12 o 
   1  -9   9      234.85     -125.29    446.70 o 
   2  -9   9      223.13       44.22    432.37 o 
   3  -9   9     1050.47     1504.21    506.85 o 
   4  -9   9     1310.85     1397.29    533.81 o 
   5  -9   9     1507.05     1485.34    580.40 o 
   6  -9   9        3.19     -544.80    544.80 o 
  -6  -8   9       59.35      -81.04    684.58 o 
  -5  -8   9     2733.75     2835.33    656.87 o 
  -4  -8   9      839.01      774.33    514.65 o 
  -3  -8   9      240.38      -16.81    384.21 o 
  -2  -8   9     2518.47     2770.32    409.89 o 
  -1  -8   9       24.62     -252.94    316.28 o 
   0  -8   9     3371.54     3123.64    406.91 o 
   1  -8   9     1304.31     1026.29    347.82 o 
   2  -8   9     4565.34     4717.49    432.75 o 
   3  -8   9     1795.11     1868.80    393.69 o 
   4  -8   9       22.97        8.08    444.45 o 
   5  -8   9     9277.75     9606.80    710.08 o 
   6  -8   9      323.01      243.30    507.27 o 
   8  -8   9     3823.87     2971.34   1004.49 o 
   9  -8   9      173.71     -424.95    982.53 o 
  -7  -7   9     2679.73     2380.37    900.98 o 
  -6  -7   9      524.60       94.80    465.02 o 
  -5  -7   9      493.70      271.91    450.59 o 
  -4  -7   9     2069.52     2613.41    432.95 o 
  -3  -7   9      130.11      242.56    353.86 o 
  -2  -7   9     3529.48     3842.63    875.82 o 
  -1  -7   9      428.91      240.70    286.06 o 
   0  -7   9     5327.39     5902.23    415.69 o 
   1  -7   9     3992.42     4682.67    403.79 o 
   2  -7   9        9.64     -254.65    265.54 o 
   3  -7   9     7302.10     7416.32    462.51 o 
   4  -7   9      143.81       61.57    311.05 o 
   5  -7   9        5.83     -186.18    299.02 o 
   6  -7   9     2496.67     3327.12    543.88 o 
   7  -7   9     1541.49     1005.86    530.65 o 
   8  -7   9      136.52     -236.78    754.51 o 
   9  -7   9      101.08      269.84    863.48 o 
  -7  -6   9      809.59     1111.20    520.93 o 
  -6  -6   9      613.53      423.16    417.74 o 
  -5  -6   9      634.81      543.70    366.93 o 
  -4  -6   9     3762.70     3788.44    411.27 o 
  -3  -6   9      295.48      313.71    314.96 o 
  -2  -6   9    13712.28    13978.99    631.04 o 
  -1  -6   9     3221.80     3612.87    443.67 o 
   0  -6   9       60.93      -20.94    243.31 o 
   1  -6   9     9377.22     9008.51    439.82 o 
   2  -6   9      829.84      894.35    280.58 o 
   3  -6   9      600.02      462.36    281.72 o 
   4  -6   9     4838.68     5254.44    447.43 o 
   5  -6   9     2053.06     1949.49    330.70 o 
   6  -6   9      138.71      101.08    413.24 o 
   7  -6   9        0.14       -1.74    451.28 o 
   8  -6   9     7961.53     8257.81   1079.06 o 
   9  -6   9      116.00     -451.22    831.75 o 
  -8  -5   9      220.86      544.53    560.58 o 
  -7  -5   9     3154.48     3040.16    554.72 o 
  -6  -5   9     2501.29     2273.19    486.67 o 
  -5  -5   9       74.59     -131.55    304.01 o 
  -4  -5   9     9831.99     9793.49    476.22 o 
  -3  -5   9     1024.88      943.17    283.65 o 
  -2  -5   9        2.43      177.03    238.17 o 
  -1  -5   9     4793.20     4467.73   1366.99 o 
   0  -5   9        4.74      -33.92    218.39 o 
   1  -5   9      269.85      185.37    232.97 o 
   2  -5   9      686.48      563.72    208.53 o 
   3  -5   9     5667.90     5737.59    322.16 o 
   4  -5   9      259.73      378.37    247.19 o 
   5  -5   9      282.91      294.30    297.11 o 
   6  -5   9     7469.59     7738.66    624.30 o 
   7  -5   9      107.97      -68.17    401.33 o 
   8  -5   9      286.13       33.19    683.50 o 
   9  -5   9     2581.36     2687.91    957.97 o 
  -8  -4   9     2270.32     2915.20    582.47 o 
  -7  -4   9       54.51      197.26    382.36 o 
  -6  -4   9     2359.79     2600.72    438.53 o 
  -5  -4   9     3569.25     3196.22    360.56 o 
  -4  -4   9        0.97       36.71    227.66 o 
  -3  -4   9     8324.99     7795.86    400.67 o 
  -2  -4   9     4607.51     4533.66    331.04 o 
  -1  -4   9     1812.04     1865.90    256.11 o 
   0  -4   9      466.57      339.85    225.93 o 
   1  -4   9    16653.30    15728.40    502.51 o 
   2  -4   9      942.16      998.64    201.75 o 
   3  -4   9     1140.43     1252.60    221.97 o 
   4  -4   9    12843.76    12541.97    476.17 o 
   5  -4   9        7.68     -271.95    271.95 o 
   6  -4   9     3639.43     3778.51    490.65 o 
   7  -4   9     6065.62     6496.01    890.20 o 
   8  -4   9      422.80      -92.78    650.50 o 
   9  -4   9       99.28     -126.61    795.00 o 
  -9  -3   9       18.71      -48.23    476.51 o 
  -8  -3   9     3209.51     3393.43    548.91 o 
  -7  -3   9       48.51     -116.63    355.79 o 
  -6  -3   9     1213.03      742.08    350.72 o 
  -5  -3   9       38.51     -155.71    258.67 o 
  -4  -3   9     2880.41     3114.29    311.03 o 
  -3  -3   9     1169.24     1142.62    235.88 o 
  -2  -3   9      341.48      441.26    211.54 o 
  -1  -3   9    16047.28    14899.91    328.65 o 
   0  -3   9     1788.42     1635.43    295.68 o 
   1  -3   9        7.67      -53.58    152.00 o 
   2  -3   9     8067.37     7830.66    290.10 o 
   3  -3   9      122.37      112.43    225.10 o 
   4  -3   9     1733.62     1365.86    294.07 o 
   5  -3   9     4172.35     4433.36    376.57 o 
   6  -3   9     3877.13     3763.33    513.10 o 
   7  -3   9     1095.13     1564.68    624.10 o 
   8  -3   9      212.86      -84.03    712.82 o 
   9  -3   9     3437.57     4212.61   1024.17 o 
 -10  -2   9     1940.05     1796.00    874.77 o 
  -9  -2   9      323.62      104.77    473.58 o 
  -8  -2   9      532.09      458.47    448.11 o 
  -7  -2   9      130.70       80.45    350.36 o 
  -6  -2   9     7667.79     7303.45    517.97 o 
  -5  -2   9     3752.86     3751.49    335.30 o 
  -4  -2   9      566.28      501.52    231.23 o 
  -3  -2   9    12319.07    12580.33    419.61 o 
  -2  -2   9     2158.94     2240.04    187.39 o 
  -1  -2   9     1700.25     2129.98    182.18 o 
   0  -2   9     7411.52     7000.74    318.46 o 
   1  -2   9     2570.86     2545.66    198.99 o 
   2  -2   9       26.83     -123.27    156.59 o 
   3  -2   9      944.28      784.00    250.95 o 
   4  -2   9     9638.13     9545.71    432.59 o 
   5  -2   9       33.12     -107.27    255.22 o 
   6  -2   9      183.73     -124.33    356.02 o 
   7  -2   9     6675.00     7383.03    921.86 o 
   8  -2   9      229.97      502.12    633.88 o 
   9  -2   9     2253.94     2141.62    958.04 o 
 -10  -1   9      532.46      322.09    532.99 o 
  -9  -1   9        0.32     -406.47    461.05 o 
  -8  -1   9     8476.31     8254.02    695.81 o 
  -7  -1   9     1824.69     1595.30    391.14 o 
  -6  -1   9      366.04      361.62    285.27 o 
  -5  -1   9     9387.14     9458.04    516.02 o 
  -4  -1   9       12.86     -110.41    160.61 o 
  -3  -1   9      715.34      697.23    166.23 o 
  -2  -1   9     3792.57     3875.76    225.45 o 
  -1  -1   9     2267.63     2704.28    190.74 o 
   0  -1   9       34.75      -93.74    134.51 o 
   1  -1   9      294.60      162.51    135.08 o 
   2  -1   9    12068.33    11723.93    715.66 o 
   3  -1   9        2.95     -226.67    226.67 o 
   4  -1   9     1178.21      999.40    275.96 o 
   5  -1   9     6803.99     7025.94    429.69 o 
   6  -1   9       54.25      100.13    467.54 o 
   7  -1   9     3440.56     2955.28    749.12 o 
   8  -1   9     2309.94     2907.30    865.45 o 
   9  -1   9      102.52     -514.88    853.83 o 
 -10   0   9     3215.31     3360.97    660.33 o 
  -9   0   9      426.38      398.31    427.55 o 
  -8   0   9      499.54      374.76    402.38 o 
  -7   0   9     7798.97     7778.61    531.69 o 
  -6   0   9      356.53      146.61    296.47 o 
  -5   0   9       77.37      -31.86    189.04 o 
  -4   0   9     1860.98     2158.05    217.43 o 
  -3   0   9    11387.82    11310.34    309.93 o 
  -2   0   9     2302.81     2213.39    192.33 o 
  -1   0   9     1796.48     1938.69    174.76 o 
   0   0   9    17270.28    16338.19    429.09 o 
   1   0   9      261.01      240.30    188.32 o 
   2   0   9    10343.94     9376.25    387.72 o 
   3   0   9     8350.35     7329.49    397.30 o 
   4   0   9      836.26     1005.12    298.73 o 
   5   0   9      535.92      583.38    301.81 o 
   6   0   9     1149.12      983.42    544.77 o 
   7   0   9     1842.95     1606.88    658.30 o 
   8   0   9       95.75      414.03    774.50 o 
 -11   1   9      352.92     -118.80    835.74 o 
 -10   1   9      291.11     -276.78    512.03 o 
  -9   1   9     1552.98      979.73    467.25 o 
  -8   1   9      203.48       -9.05    354.97 o 
  -7   1   9       15.51     -186.23    249.51 o 
  -6   1   9     3198.50     3390.21    313.31 o 
  -5   1   9    10495.50     9878.43    350.58 o 
  -4   1   9        8.01       22.84    173.38 o 
  -3   1   9     1419.81     1282.94    186.65 o 
  -2   1   9    10435.66    10497.54    294.03 o 
  -1   1   9      543.43      432.62    146.65 o 
   0   1   9     6018.38     6050.99    333.62 o 
   1   1   9     5503.74     4713.67    316.36 o 
   2   1   9      189.54       70.26    208.49 o 
   3   1   9     2080.65     1945.08    298.94 o 
   4   1   9      416.58      398.05    284.52 o 
   5   1   9     1863.09     1914.02    442.66 o 
   6   1   9      393.87      887.53    579.86 o 
   7   1   9     1105.28     1002.53    730.59 o 
   8   1   9     2791.09     3297.22    967.49 o 
 -10   2   9     1828.43     1537.77    567.31 o 
  -9   2   9      417.52      413.90    357.47 o 
  -8   2   9       41.77     -102.55    303.33 o 
  -7   2   9     8333.90     8451.28    518.26 o 
  -6   2   9      313.89      173.89    215.98 o 
  -5   2   9      977.74      962.11    222.54 o 
  -4   2   9    10815.38    10931.44    341.86 o 
  -3   2   9      107.17       89.71    166.26 o 
  -2   2   9     2233.77     2392.50    208.69 o 
  -1   2   9     6552.00     6495.16    334.01 o 
   0   2   9     4563.90     4657.65    314.86 o 
   1   2   9      285.47      -93.11    199.60 o 
   2   2   9      162.33      -68.94    219.93 o 
   3   2   9     8026.79     8107.30    733.01 o 
   4   2   9      107.02      102.56    332.27 o 
   5   2   9     6943.03     7176.15    606.87 o 
   6   2   9      942.02     1073.22    738.58 o 
   7   2   9        1.27      275.18    772.85 o 
   8   2   9     2435.09     2426.64    882.45 o 
 -10   3   9       99.91     -111.80    495.55 o 
  -9   3   9     3101.95     3325.89    574.60 o 
  -8   3   9       49.54       86.98    412.26 o 
  -7   3   9     1108.74     1164.75    329.46 o 
  -6   3   9     7421.67     7282.20    370.42 o 
  -5   3   9      143.10      213.59    203.00 o 
  -4   3   9     4037.40     4166.46    277.29 o 
  -3   3   9     2827.69     3064.94    250.73 o 
  -2   3   9     2916.54     3047.74    230.63 o 
  -1   3   9      364.31      146.96    216.61 o 
   0   3   9     2139.49     2123.11    271.92 o 
   1   3   9     5492.55     5646.47    365.73 o 
   2   3   9       63.22     -196.13    233.16 o 
   3   3   9     3701.11     4085.36    470.49 o 
   4   3   9     2158.31     3022.31    470.25 o 
   5   3   9        0.58     -527.31    694.73 o 
   6   3   9     2154.82     2567.65    839.81 o 
   7   3   9      124.36      205.30    824.32 o 
 -10   4   9      197.08      402.79    591.32 o 
  -9   4   9      496.09      258.72    497.74 o 
  -8   4   9     2670.80     2869.17    524.42 o 
  -7   4   9     1461.41      965.31    388.78 o 
  -6   4   9       34.43     -201.09    270.24 o 
  -5   4   9        7.72      -55.90    249.84 o 
  -4   4   9     4218.35     4653.50    354.85 o 
  -3   4   9      610.09      481.30    224.05 o 
  -2   4   9     2839.82     2620.13    303.29 o 
  -1   4   9     6833.66     6418.02    381.96 o 
   0   4   9        1.61      -59.83    242.59 o 
   1   4   9     5722.63     5618.44    394.46 o 
   2   4   9     3603.33     3445.45    439.89 o 
   3   4   9      200.65      207.95    366.92 o 
   4   4   9     1702.80     1733.02    485.76 o 
   5   4   9      122.37       54.90    689.14 o 
   6   4   9      361.63      346.00    820.64 o 
   7   4   9      198.29       63.59    958.23 o 
 -10   5   9      988.45     1085.33    618.78 o 
  -9   5   9     1060.74      982.25    539.34 o 
  -8   5   9       46.42      235.55    470.42 o 
  -7   5   9      149.87      374.74    400.85 o 
  -6   5   9     5446.23     6063.56    445.09 o 
  -5   5   9       74.96      204.05    274.89 o 
  -4   5   9     5172.10     5240.47    382.03 o 
  -3   5   9     4466.97     4852.98    373.76 o 
  -2   5   9        2.32     -292.79    292.79 o 
  -1   5   9     7369.16     6379.54    495.37 o 
   0   5   9     1011.59     1223.60    355.83 o 
   1   5   9      823.76      614.88    376.62 o 
   2   5   9      788.46      411.53    400.72 o 
   3   5   9      814.83      764.32    436.88 o 
   4   5   9     1017.37     1260.16    503.50 o 
   5   5   9      328.33      129.02    774.82 o 
   6   5   9     2030.83     2527.16    961.21 o 
 -10   6   9      290.93       91.12    644.43 o 
  -9   6   9      193.08      411.69    580.14 o 
  -8   6   9     3982.20     3778.22    623.42 o 
  -7   6   9       21.32     -322.32    393.59 o 
  -6   6   9     1744.30     1626.06    395.58 o 
  -5   6   9     3377.55     3773.62    407.10 o 
  -4   6   9      148.68      -30.11    290.23 o 
  -3   6   9      500.05      537.56    358.89 o 
  -2   6   9       45.28      -54.11    333.05 o 
  -1   6   9     1303.22     1305.28    397.19 o 
   0   6   9     2031.59     1763.73    411.07 o 
   1   6   9     1562.53     1379.39    460.46 o 
   2   6   9     2477.04     2740.32    518.78 o 
   3   6   9       30.79       83.71    446.04 o 
   4   6   9     1991.96     2326.38    592.97 o 
   5   6   9      725.47      284.89    909.36 o 
  -9   7   9        0.05     -281.28    595.48 o 
  -8   7   9     1435.32     1839.36    614.79 o 
  -7   7   9     1568.46     1953.05    533.62 o 
  -6   7   9       65.23     -102.85    358.34 o 
  -5   7   9      657.38      361.52    336.99 o 
  -4   7   9      627.73      607.74    403.51 o 
  -3   7   9     2234.63     2094.64    506.97 o 
  -2   7   9      283.63      197.96    425.26 o 
  -1   7   9     2681.43     2617.37    498.25 o 
   0   7   9     2376.96     2307.43    511.01 o 
   1   7   9       18.86     -174.80    439.67 o 
   2   7   9     3066.43     3475.37    598.06 o 
   3   7   9      953.18      306.41    637.11 o 
   4   7   9       47.18     -126.27    629.63 o 
  -8   8   9     1665.43     1786.14    676.79 o 
  -7   8   9      411.26      -97.87    579.96 o 
  -6   8   9      208.87      484.55    399.66 o 
  -5   8   9     2143.13     2051.31    535.65 o 
  -4   8   9       65.97      310.50    461.35 o 
  -3   8   9     2462.42     2674.85    563.71 o 
  -2   8   9     1015.89     1019.71    487.17 o 
  -1   8   9       34.80     -169.96    462.40 o 
   0   8   9     2661.06     3080.28    624.13 o 
   1   8   9       89.83      -43.04    475.20 o 
   2   8   9      142.63     -453.96    569.16 o 
   3   8   9      987.94      717.57    667.82 o 
  -7   9   9     1083.87     1434.20   1017.57 o 
  -6   9   9        6.67     -280.22    526.08 o 
  -5   9   9     1516.99     1909.57    598.13 o 
  -4   9   9      900.62      975.47    557.10 o 
  -3   9   9        6.25     -220.02    532.72 o 
  -2   9   9     1042.22      962.91    575.57 o 
  -1   9   9       12.28      -63.69    561.56 o 
   0   9   9      123.67     -482.43    582.88 o 
   1   9   9      866.98      628.66    943.76 o 
  -5  10   9       32.07       41.12    913.99 o 
  -4  10   9      237.65      650.94    972.00 o 
   0 -11  10     2184.90     1583.21   1015.41 o 
   1 -11  10        9.21      142.09    924.28 o 
   2 -11  10     2889.69     3433.41   1082.74 o 
   3 -11  10      944.85      541.85    980.95 o 
   4 -11  10     1462.52     1020.04    986.53 o 
   5 -11  10     2329.81     2286.83   1156.80 o 
  -2 -10  10     2058.32     1430.52    969.40 o 
  -1 -10  10      122.21      335.85    764.35 o 
   0 -10  10     2583.66     2770.73    947.88 o 
   1 -10  10      108.43     -219.81    537.13 o 
   2 -10  10      371.01      374.86    592.87 o 
   3 -10  10      392.51      351.36    600.35 o 
   4 -10  10     2108.87     2249.72    649.88 o 
   5 -10  10     2756.85     3424.21    724.72 o 
  -4  -9  10     2304.80     2013.43    871.98 o 
  -3  -9  10      460.55     -237.72    534.01 o 
  -2  -9  10     1473.55     1392.45    458.72 o 
  -1  -9  10        6.65      156.25    502.13 o 
   0  -9  10     1403.24     2047.24    535.63 o 
   1  -9  10       22.48     -318.85    492.04 o 
   2  -9  10     4571.53     4603.75    643.55 o 
   3  -9  10     1411.35     1413.42    528.40 o 
   4  -9  10      218.67       32.66    525.72 o 
   5  -9  10     7511.88     8407.23    772.17 o 
  -6  -8  10      837.08      639.26    875.22 o 
  -5  -8  10      721.44      194.80    540.43 o 
  -4  -8  10     1145.70     1176.88    568.90 o 
  -3  -8  10      781.25      264.12    402.51 o 
  -2  -8  10     3238.68     3438.06    461.53 o 
  -1  -8  10      342.51       84.44    355.48 o 
   0  -8  10     8205.36     7831.90    503.48 o 
   1  -8  10     2996.99     3345.15    420.87 o 
   2  -8  10      100.62      127.59    342.15 o 
   3  -8  10     4209.45     4812.61    474.04 o 
   4  -8  10      515.90      307.65    387.04 o 
   5  -8  10      118.37      141.47    525.58 o 
  -6  -7  10       49.33      -22.71    601.15 o 
  -5  -7  10     2967.97     2996.91    498.94 o 
  -4  -7  10     2669.05     3092.01    443.00 o 
  -3  -7  10      178.98      -52.14    366.04 o 
  -2  -7  10     8535.98     8591.74    612.34 o 
  -1  -7  10     2074.37     1950.71    347.33 o 
   0  -7  10      152.19      223.97    304.78 o 
   1  -7  10     7616.89     7916.58    475.63 o 
   2  -7  10      102.29      148.25    291.15 o 
   3  -7  10      494.58      343.93    330.88 o 
   4  -7  10     1544.66     1848.06    405.65 o 
   5  -7  10     3708.79     3675.48    576.77 o 
   6  -7  10      905.57     1085.28    714.02 o 
   7  -7  10        3.04      218.38    514.78 o 
   8  -7  10     5955.61     5753.68   1094.04 o 
   9  -7  10      464.74     -226.12    927.39 o 
  -7  -6  10     2471.19     2831.45    647.28 o 
  -6  -6  10     3010.23     3420.54    553.29 o 
  -5  -6  10       68.37     -258.47    324.18 o 
  -4  -6  10     6559.26     6541.37    471.20 o 
  -3  -6  10      226.78      217.28    318.80 o 
  -2  -6  10      469.98      430.14    300.40 o 
  -1  -6  10     6196.72     5779.54    418.62 o 
   0  -6  10      564.91      468.04    285.81 o 
   1  -6  10     1813.90     1989.85    328.80 o 
   2  -6  10     1075.08      887.80    302.57 o 
   3  -6  10     5666.30     5873.54    448.21 o 
   4  -6  10       18.37      -65.69    379.65 o 
   5  -6  10      167.77      -39.72    357.04 o 
   6  -6  10     5137.94     5416.14    612.51 o 
   7  -6  10      691.44      711.72    529.36 o 
   8  -6  10      468.44      928.65    806.74 o 
   9  -6  10     4079.45     4355.47   1117.14 o 
  -8  -5  10     1567.77     1163.46    616.41 o 
  -7  -5  10        0.29      134.79    457.90 o 
  -6  -5  10     4917.34     5823.86    802.71 o 
  -5  -5  10      265.84       55.04    316.87 o 
  -4  -5  10      881.31      941.20    303.81 o 
  -3  -5  10      993.87     1101.11    304.97 o 
  -2  -5  10     6314.28     6005.37    400.24 o 
  -1  -5  10      907.59      416.34    285.64 o 
   0  -5  10      113.09      105.72    241.97 o 
   1  -5  10    10128.25     9697.28    434.55 o 
   2  -5  10     5654.26     5647.79    394.67 o 
   3  -5  10      717.34      689.06    243.85 o 
   4  -5  10     9916.70     9583.58    619.64 o 
   5  -5  10        6.12     -184.42    312.99 o 
   6  -5  10      234.08      147.51    418.52 o 
   7  -5  10     3116.15     3647.80    592.72 o 
   8  -5  10     1246.85      410.35    761.87 o 
   9  -5  10       76.57     -542.67    838.79 o 
  -8  -4  10     2892.90     2267.18    582.81 o 
  -7  -4  10       94.77      120.93    395.84 o 
  -6  -4  10      534.92      618.44    363.06 o 
  -5  -4  10     2812.79     3098.15    391.65 o 
  -4  -4  10    11950.95    11398.25    472.07 o 
  -3  -4  10     3707.14     4100.13    351.90 o 
  -2  -4  10       83.40       52.04    236.88 o 
  -1  -4  10     9553.39     8931.65    411.61 o 
   0  -4  10     1209.05     1239.41    256.40 o 
   1  -4  10      204.71      338.09    224.29 o 
   2  -4  10     5933.92     6240.23    319.86 o 
   3  -4  10       49.60      137.95    255.25 o 
   4  -4  10      637.24      140.86    329.08 o 
   5  -4  10      353.86      412.63    317.28 o 
   6  -4  10     2621.60     2594.20    496.46 o 
   7  -4  10       58.21       30.58    430.51 o 
   8  -4  10       26.55       -0.32    711.23 o 
   9  -4  10     3372.42     4262.94   1061.10 o 
  -9  -3  10      983.31     1341.41    598.59 o 
  -8  -3  10      933.98     1179.76    483.82 o 
  -7  -3  10      225.28      -14.49    408.50 o 
  -6  -3  10     7262.82     6531.65    542.17 o 
  -5  -3  10     2952.46     3536.72    363.55 o 
  -4  -3  10      101.33      -32.51    241.70 o 
  -3  -3  10    12532.67    12310.54    452.69 o 
  -2  -3  10      134.93      128.00    217.68 o 
  -1  -3  10      635.64      781.15    235.89 o 
   0  -3  10     6835.54     6146.01    338.77 o 
   1  -3  10     3612.05     3698.57    264.00 o 
   2  -3  10      401.99      241.66    242.34 o 
   3  -3  10      668.15      629.30    261.85 o 
   4  -3  10    10869.92    10692.80    477.61 o 
   5  -3  10      824.97      410.87    284.89 o 
   6  -3  10     1555.32     1369.53    434.86 o 
   7  -3  10     3532.35     3472.32    793.35 o 
   8  -3  10       23.83     -296.82    732.24 o 
   9  -3  10      949.65     1195.64    956.20 o 
  -9  -2  10      315.48       67.60    486.99 o 
  -8  -2  10     3963.38     4421.23    555.57 o 
  -7  -2  10     1173.33      869.72    415.55 o 
  -6  -2  10       38.53     -289.61    312.98 o 
  -5  -2  10    10605.42    10155.57    471.57 o 
  -4  -2  10      595.92      434.38    258.82 o 
  -3  -2  10      401.17      248.05    228.60 o 
  -2  -2  10     5046.53     4598.39    318.05 o 
  -1  -2  10     5267.55     5726.92    261.95 o 
   0  -2  10       48.24       -7.06    161.30 o 
   1  -2  10       35.63      -67.75    201.15 o 
   2  -2  10    12486.06    11671.26    439.50 o 
   3  -2  10      345.22      249.80    266.32 o 
   4  -2  10     1917.37     1840.42    328.00 o 
   5  -2  10     9700.82     9353.08    489.62 o 
   6  -2  10       58.35      108.71    359.67 o 
   7  -2  10      899.23      769.81    611.85 o 
   8  -2  10      394.84      864.56    804.01 o 
   9  -2  10     1080.65      563.36    936.59 o 
 -10  -1  10     3092.69     2783.19    700.07 o 
  -9  -1  10      183.87     -368.45    486.52 o 
  -8  -1  10        1.32      224.65    377.39 o 
  -7  -1  10     4537.95     4895.08    664.01 o 
  -6  -1  10      331.46      151.88    295.29 o 
  -5  -1  10      316.75       90.33    251.59 o 
  -4  -1  10     1539.22     1513.48    279.35 o 
  -3  -1  10     3792.97     3995.74    251.78 o 
  -2  -1  10      412.04      403.35    163.57 o 
  -1  -1  10     1668.35     1689.90    190.74 o 
   0  -1  10    13282.93    12265.61    407.64 o 
   1  -1  10      135.78      150.18    213.90 o 
   2  -1  10     3636.87     4055.50    327.11 o 
   3  -1  10     7592.54     7276.11    409.47 o 
   4  -1  10      376.41      257.60    261.81 o 
   5  -1  10      259.02        7.82    312.45 o 
   6  -1  10      798.57     1009.57    614.32 o 
   7  -1  10     3096.07     2663.03    738.77 o 
   8  -1  10       32.75      428.88    768.85 o 
 -10   0  10      162.10     -365.62    553.54 o 
  -9   0  10     2518.38     3175.92    572.26 o 
  -8   0  10      853.87      884.14    453.86 o 
  -7   0  10       85.05       24.24    344.22 o 
  -6   0  10     1647.34     1390.65    365.74 o 
  -5   0  10     7017.05     6429.83    333.85 o 
  -4   0  10      246.42      260.49    188.10 o 
  -3   0  10     1182.80     1109.40    196.84 o 
  -2   0  10    11158.75    11138.06    319.05 o 
  -1   0  10     1476.88     1338.36    235.37 o 
   0   0  10     4020.13     4130.29    311.99 o 
   1   0  10    13760.01    13146.25    443.27 o 
   2   0  10     2917.75     3094.17    320.28 o 
   3   0  10     1199.02      995.20    282.29 o 
   4   0  10       16.34     -124.73    284.99 o 
   5   0  10     3232.39     3451.75    386.85 o 
   6   0  10      295.52      318.37    531.35 o 
   7   0  10     2690.45     3569.54    790.11 o 
   8   0  10     1703.13      692.32    843.04 o 
 -10   1  10     2185.28     2247.48    636.48 o 
  -9   1  10      563.01      676.26    503.00 o 
  -8   1  10      182.30     -143.22    377.14 o 
  -7   1  10     4828.81     4791.17    682.70 o 
  -6   1  10        4.07      -91.40    241.78 o 
  -5   1  10     1102.05      861.46    236.60 o 
  -4   1  10    10352.25    10519.20    349.39 o 
  -3   1  10        1.04     -165.55    165.55 o 
  -2   1  10       22.59      -21.70    159.52 o 
  -1   1  10     4548.79     4230.37    314.69 o 
   0   1  10     5514.99     5660.35    349.83 o 
   1   1  10      461.92      445.82    223.99 o 
   2   1  10       38.85       79.23    247.52 o 
   3   1  10     5640.10     5646.51    395.43 o 
   4   1  10        0.95      -34.44    281.38 o 
   5   1  10     1096.20     1338.25    468.33 o 
   6   1  10     6673.82     6413.95    928.46 o 
   7   1  10       85.41     -407.62    695.05 o 
   8   1  10     1900.32     2498.54    896.67 o 
 -10   2  10      171.83       43.86    585.17 o 
  -9   2  10     3425.01     3342.72    585.76 o 
  -8   2  10      594.20      348.79    337.24 o 
  -7   2  10      759.24      677.50    311.57 o 
  -6   2  10     5355.61     5733.43    352.91 o 
  -5   2  10     1014.12      732.13    233.22 o 
  -4   2  10     1464.55     1496.02    232.05 o 
  -3   2  10      873.63      808.38    209.41 o 
  -2   2  10     3857.47     3825.65    309.25 o 
  -1   2  10       90.69      108.37    206.90 o 
   0   2  10      361.41      175.16    217.70 o 
   1   2  10     9300.65     8965.10    669.88 o 
   2   2  10       57.47       -8.34    249.18 o 
   3   2  10     2920.77     3039.66    369.93 o 
   4   2  10     2804.82     2623.86    450.90 o 
   5   2  10      128.72      135.28    423.97 o 
   6   2  10     1287.92     1715.34    797.79 o 
   7   2  10       55.61     -614.26    816.58 o 
 -10   3  10       54.28      227.07    784.97 o 
  -9   3  10       67.60      138.20    470.69 o 
  -8   3  10     2258.31     2394.62    488.45 o 
  -7   3  10     2033.38     2118.39    452.83 o 
  -6   3  10        1.55     -174.73    267.96 o 
  -5   3  10        1.94      -36.97    230.34 o 
  -4   3  10     5302.60     5567.90    325.61 o 
  -3   3  10      198.63      101.76    201.73 o 
  -2   3  10     4444.13     4531.34    438.22 o 
  -1   3  10     8742.30     8475.12    406.37 o 
   0   3  10      136.30     -108.49    229.65 o 
   1   3  10     2536.06     2469.19    326.14 o 
   2   3  10     3134.02     3015.46    348.86 o 
   3   3  10      409.22      142.34    383.32 o 
   4   3  10     1895.98     1637.20    465.10 o 
   5   3  10       24.13      218.57    735.47 o 
   6   3  10      960.09     1484.59    869.89 o 
   7   3  10      139.34      -86.12    784.53 o 
 -10   4  10      476.82      745.71    627.61 o 
  -9   4  10     1716.03     1388.79    575.43 o 
  -8   4  10       61.68      -62.42    443.88 o 
  -7   4  10      116.36       28.26    410.44 o 
  -6   4  10     6945.06     7725.22    571.92 o 
  -5   4  10      369.79      412.83    285.81 o 
  -4   4  10      270.20      213.46    264.26 o 
  -3   4  10     7562.26     7343.44    504.12 o 
  -2   4  10       37.91      245.53    310.60 o 
  -1   4  10     2337.63     2265.29    326.97 o 
   0   4  10      629.09      570.35    281.12 o 
   1   4  10     1461.33     1545.20    329.42 o 
   2   4  10     1371.90     1300.74    396.74 o 
   3   4  10      700.71      228.90    463.60 o 
   4   4  10     1403.71     1430.00    509.01 o 
   5   4  10       52.66     -226.75    634.76 o 
   6   4  10     2739.14     3071.67   1045.68 o 
 -10   5  10      297.34      -91.02    655.68 o 
  -9   5  10      226.32      174.35    560.00 o 
  -8   5  10     3560.21     4221.61    625.13 o 
  -7   5  10        0.38     -277.17    423.27 o 
  -6   5  10     1201.16     1036.88    368.09 o 
  -5   5  10     2919.45     3228.68    381.68 o 
  -4   5  10        8.66     -174.68    342.53 o 
  -3   5  10      240.93      187.99    344.27 o 
  -2   5  10      346.67      453.34    500.80 o 
  -1   5  10     2511.31     2687.20    425.98 o 
   0   5  10      175.15      242.09    364.44 o 
   1   5  10      702.86      990.42    420.05 o 
   2   5  10     3552.01     4285.90    555.78 o 
   3   5  10        3.69      390.11    434.23 o 
   4   5  10     2149.31     2358.70    592.80 o 
   5   5  10     1120.07     1350.43    912.22 o 
  -9   6  10        8.08      126.09    602.39 o 
  -8   6  10      699.55      768.96    554.02 o 
  -7   6  10      478.80      494.85    446.96 o 
  -6   6  10     1085.93      617.61    361.30 o 
  -5   6  10      659.00      222.29    326.77 o 
  -4   6  10       34.43      -51.14    390.04 o 
  -3   6  10     2606.06     2735.27    457.39 o 
  -2   6  10      275.18       60.41    364.66 o 
  -1   6  10     2234.18     2335.50    461.69 o 
   0   6  10     1668.40     2020.42    465.84 o 
   1   6  10      125.88      142.61    439.87 o 
   2   6  10     2031.24     1688.19    526.99 o 
   3   6  10      764.70      477.23    559.58 o 
   4   6  10       56.83      165.88    591.83 o 
  -9   7  10      472.17      676.13   1024.99 o 
  -8   7  10      709.71     1062.08    626.75 o 
  -7   7  10      351.64      377.96    485.71 o 
  -6   7  10      443.71       80.98    404.21 o 
  -5   7  10     1067.19     1283.61    491.33 o 
  -4   7  10       78.58     -408.29    408.29 o 
  -3   7  10     1381.46     1446.54    484.60 o 
  -2   7  10     2069.51     2146.62    503.83 o 
  -1   7  10       39.25      -41.22    415.64 o 
   0   7  10     1775.44     1995.90    546.14 o 
   1   7  10       55.36      323.95    511.72 o 
   2   7  10      189.25     -184.88    507.64 o 
   3   7  10      636.54      572.56    630.91 o 
  -8   8  10      533.45      429.71    950.17 o 
  -7   8  10     1486.28     1293.42    657.60 o 
  -6   8  10        1.90      -88.28    562.94 o 
  -5   8  10     1288.61      886.20    564.30 o 
  -4   8  10      751.15      422.90    506.92 o 
  -3   8  10       74.98     -141.95    478.77 o 
  -2   8  10     2267.38     2774.38    609.65 o 
  -1   8  10        0.39       16.30    518.84 o 
   0   8  10       48.26     -263.41    521.47 o 
   1   8  10      355.98      -20.39    575.63 o 
   2   8  10      651.74      569.76    624.37 o 
  -6   9  10      215.25     -156.18    913.11 o 
  -5   9  10     1101.50     1128.59    700.38 o 
  -4   9  10     1182.28      738.28    569.49 o 
  -3   9  10        2.74     -535.56    548.62 o 
  -2   9  10      434.76      178.07    620.69 o 
  -1   9  10        4.51      187.05    599.53 o 
   1 -11  11        2.24     -834.22    941.16 o 
   2 -11  11     1216.82     1440.80   1051.01 o 
   3 -11  11      796.64      767.97   1005.89 o 
   4 -11  11     1032.16      482.26   1073.29 o 
  -2 -10  11     1029.54      613.31    818.61 o 
  -1 -10  11      180.53      324.62    638.76 o 
   0 -10  11     1570.95     1660.83    666.57 o 
   1 -10  11       22.78     -486.18    569.72 o 
   2 -10  11     2592.81     2708.21    676.66 o 
   3 -10  11     2066.02     2062.08   1107.87 o 
   4 -10  11        5.07     -159.39    631.19 o 
   5 -10  11     4086.34     4245.68   1154.27 o 
  -4  -9  11      717.94     1010.74    635.37 o 
  -3  -9  11     1555.40     1280.57    517.51 o 
  -2  -9  11     2462.13     2474.90    522.28 o 
  -1  -9  11      236.44      -68.92    427.04 o 
   0  -9  11     4474.98     4742.29    511.28 o 
   1  -9  11     2225.98     2543.30    604.71 o 
   2  -9  11       60.22       -9.70    518.70 o 
   3  -9  11     3217.39     3212.97    644.94 o 
   4  -9  11      419.88      287.07    591.23 o 
   5  -9  11       22.83      665.41    915.77 o 
  -5  -8  11     3406.94     2785.44   1418.62 o 
  -4  -8  11     1839.20     1181.75    582.15 o 
  -3  -8  11       13.36     -177.60    421.96 o 
  -2  -8  11     4671.65     5114.95    519.44 o 
  -1  -8  11     2711.67     2876.45    415.10 o 
   0  -8  11      380.97       41.79    354.01 o 
   1  -8  11     3042.10     3700.93    501.32 o 
   2  -8  11      359.11      275.86    387.25 o 
   3  -8  11      141.56      -59.47    396.50 o 
   4  -8  11      608.29      997.77    539.71 o 
   5  -8  11     4237.55     5757.95    767.84 o 
  -6  -7  11     2850.41     3065.69    639.90 o 
  -5  -7  11        1.63     -197.76    465.79 o 
  -4  -7  11     3324.37     3664.83    525.83 o 
  -3  -7  11      566.29      191.16    375.33 o 
  -2  -7  11       11.46     -108.67    334.68 o 
  -1  -7  11     5707.66     5944.60    474.91 o 
   0  -7  11      899.89      658.68    339.57 o 
   1  -7  11     1943.99     1667.97    369.08 o 
   2  -7  11     1202.87     1089.65    387.85 o 
   3  -7  11     4047.52     4363.50    458.71 o 
   4  -7  11     1279.98     1315.46    529.82 o 
   5  -7  11       29.60      -54.17    497.95 o 
   6  -7  11     6422.26     8354.84   1031.21 o 
   7  -7  11       12.78     -256.39    795.00 o 
   8  -7  11      272.27     -569.52    872.49 o 
  -7  -6  11       50.07     -191.80    488.80 o 
  -6  -6  11     3889.64     4309.88    614.89 o 
  -5  -6  11      124.44      -75.40    377.76 o 
  -4  -6  11      637.70      754.02    391.06 o 
  -3  -6  11      809.91      962.72    356.22 o 
  -2  -6  11     3741.40     2686.01    841.34 o 
  -1  -6  11     1503.03     1984.92    355.29 o 
   0  -6  11       87.13       59.26    285.91 o 
   1  -6  11    10765.60     9796.66    508.12 o 
   2  -6  11      364.58      435.69    322.39 o 
   3  -6  11      446.28      142.78    399.88 o 
   4  -6  11     7368.36     7846.61    664.31 o 
   5  -6  11       26.56      -28.81    436.92 o 
   6  -6  11       17.70      -41.54    488.22 o 
   7  -6  11     1631.65     1565.55    590.74 o 
   8  -6  11     1250.24      600.17    955.44 o 
  -7  -5  11        0.79     -243.48    505.06 o 
  -6  -5  11      593.99       38.14    418.64 o 
  -5  -5  11     1643.46     1489.25    387.47 o 
  -4  -5  11     1327.43     1665.01    368.93 o 
  -3  -5  11     1006.47     1050.96    331.62 o 
  -2  -5  11        0.67       28.95    263.12 o 
  -1  -5  11    12145.73    11748.64    640.33 o 
   0  -5  11     1123.80     1164.47    308.18 o 
   1  -5  11      277.60      224.42    272.30 o 
   2  -5  11    19539.88    19466.57    742.01 o 
   3  -5  11     2419.04     2814.26    472.48 o 
   4  -5  11        0.91     -108.80    305.00 o 
   5  -5  11      750.63      831.15    351.10 o 
   6  -5  11     2881.00     3493.38    573.77 o 
   7  -5  11       21.39       79.17    505.91 o 
   8  -5  11      217.84     -755.21    755.21 o 
   9  -5  11     2664.71     2978.26   1048.60 o 
  -8  -4  11      964.37      541.62    550.94 o 
  -7  -4  11      157.84      166.56    440.27 o 
  -6  -4  11     3285.87     3432.90    494.47 o 
  -5  -4  11     2045.05     2230.16    376.73 o 
  -4  -4  11       39.82     -172.17    282.55 o 
  -3  -4  11     8850.66     8609.05    577.32 o 
  -2  -4  11     1143.64     1550.59    310.09 o 
  -1  -4  11      999.12      591.93    462.53 o 
   0  -4  11     4965.87     4845.21    364.78 o 
   1  -4  11     4498.41     4343.49    353.59 o 
   2  -4  11      106.85       89.07    255.58 o 
   3  -4  11     2712.10     2659.84    417.57 o 
   4  -4  11    10396.73    10620.00    511.12 o 
   5  -4  11      176.20      341.44    352.79 o 
   6  -4  11      430.39       13.73    439.38 o 
   7  -4  11     6147.50     6294.36    670.40 o 
   8  -4  11        4.38     -116.01    712.50 o 
   9  -4  11     1284.88     1410.78   1011.03 o 
  -9  -3  11       11.25     -386.46    560.91 o 
  -8  -3  11     3729.87     4004.85    638.73 o 
  -7  -3  11      746.71      136.15    411.35 o 
  -6  -3  11      259.24     -194.78    343.37 o 
  -5  -3  11     4928.58     5112.34    448.19 o 
  -4  -3  11      163.60       54.68    268.38 o 
  -3  -3  11       94.37      -44.41    252.00 o 
  -2  -3  11     9981.84     9541.12    434.07 o 
  -1  -3  11     1779.02     2157.16    286.03 o 
   0  -3  11      514.17      575.18    245.20 o 
   1  -3  11        9.57     -168.12    233.26 o 
   2  -3  11    11922.48    11514.51    481.01 o 
   3  -3  11      487.18      315.47    272.43 o 
   4  -3  11     1374.79     1740.05    348.83 o 
   5  -3  11     7629.16     7332.55    489.68 o 
   6  -3  11      274.31      387.70    424.65 o 
   7  -3  11      616.00      181.38    682.10 o 
   8  -3  11     1511.31      907.58    848.31 o 
  -9  -2  11      296.47      314.98    525.45 o 
  -8  -2  11       13.50     -195.48    456.82 o 
  -7  -2  11     6102.07     6631.60    583.48 o 
  -6  -2  11     1611.77     1745.57    444.82 o 
  -5  -2  11      375.63       67.66    290.49 o 
  -4  -2  11     1886.92     1553.42    303.46 o 
  -3  -2  11     3310.03     3691.88    336.56 o 
  -2  -2  11        5.66      -82.97    235.31 o 
  -1  -2  11     1938.75     2208.88    271.73 o 
   0  -2  11    10356.28     9693.56    402.78 o 
   1  -2  11      110.99      -41.38    226.69 o 
   2  -2  11     1265.80     1355.92    293.86 o 
   3  -2  11     9237.00     9057.81    552.34 o 
   4  -2  11      281.08      294.62    301.53 o 
   5  -2  11     1039.94      275.95    331.47 o 
   6  -2  11      909.34      467.54    436.14 o 
   7  -2  11     1314.60     1573.12    772.15 o 
   8  -2  11      611.45      159.74    838.47 o 
  -9  -1  11     1942.95     1752.96    798.62 o 
  -8  -1  11     1412.89     1270.22    505.83 o 
  -7  -1  11      170.21     -362.86    385.91 o 
  -6  -1  11        1.10      -15.94    351.77 o 
  -5  -1  11    10253.61     9861.69    468.10 o 
  -4  -1  11     1480.93     1480.00    284.24 o 
  -3  -1  11        9.09      163.54    241.84 o 
  -2  -1  11    18875.94    18805.58    450.87 o 
  -1  -1  11      501.89      568.51    236.05 o 
   0  -1  11     2251.20     2231.70    277.49 o 
   1  -1  11     6280.48     6086.80    377.55 o 
   2  -1  11     1302.94     1208.17    288.19 o 
   3  -1  11      746.13      848.41    316.50 o 
   4  -1  11       33.54      -31.92    295.89 o 
   5  -1  11     3076.01     3131.57    402.78 o 
   6  -1  11      208.15      333.75    640.34 o 
   7  -1  11      723.85      730.97    729.19 o 
   8  -1  11     3337.00     2254.40    940.52 o 
 -10   0  11      982.77      763.85    631.16 o 
  -9   0  11       59.05     -132.95    501.83 o 
  -8   0  11      116.81      -21.00    385.35 o 
  -7   0  11     6752.47     7429.82    595.14 o 
  -6   0  11      284.91      196.98    350.51 o 
  -5   0  11      521.19      376.92    285.02 o 
  -4   0  11     9617.65     9700.69    366.01 o 
  -3   0  11      319.72      206.42    201.61 o 
  -2   0  11       44.37       -7.51    226.96 o 
  -1   0  11     2313.87     2363.00    294.32 o 
   0   0  11     3006.31     2976.90    307.69 o 
   1   0  11     1666.89     1886.65    295.19 o 
   2   0  11     1903.40     1973.56    306.40 o 
   3   0  11     7636.32     7535.61    441.92 o 
   4   0  11       53.84     -154.59    319.37 o 
   5   0  11     1581.26     1568.85    370.50 o 
   6   0  11     3893.50     4589.65    872.55 o 
   7   0  11      142.93      -96.27    746.07 o 
   8   0  11     1856.61     2546.71   1006.65 o 
 -10   1  11      104.33     -159.00    600.76 o 
  -9   1  11     5681.57     5802.72    872.71 o 
  -8   1  11      547.95       61.84    435.10 o 
  -7   1  11      948.07      329.00    394.26 o 
  -6   1  11     5956.65     6133.74    458.84 o 
  -5   1  11      735.81      616.48    229.73 o 
  -4   1  11      277.54      284.28    210.95 o 
  -3   1  11       95.99       78.51    196.37 o 
  -2   1  11     6099.47     6267.57    370.21 o 
  -1   1  11       51.07      -15.08    231.78 o 
   0   1  11      458.30      517.87    240.90 o 
   1   1  11     7587.62     7856.81    422.98 o 
   2   1  11      107.70     -102.14    257.35 o 
   3   1  11     3771.61     3828.09    397.16 o 
   4   1  11     4179.43     4203.39    371.86 o 
   5   1  11      271.92     -327.67    442.37 o 
   6   1  11     3238.60     3066.91    863.73 o 
   7   1  11      158.57      -45.38    704.44 o 
 -10   2  11        2.66      101.92    874.27 o 
  -9   2  11      184.10     -393.46    516.14 o 
  -8   2  11     1389.04     1689.52    476.22 o 
  -7   2  11     1379.83     1143.26    348.71 o 
  -6   2  11      125.96      244.58    271.60 o 
  -5   2  11       30.11      -49.92    226.98 o 
  -4   2  11     6278.04     6383.90    343.93 o 
  -3   2  11        5.64     -208.32    230.56 o 
  -2   2  11     2647.49     2794.74    303.09 o 
  -1   2  11     9946.10     9622.32    517.90 o 
   0   2  11       48.44      116.71    254.12 o 
   1   2  11     3510.86     3137.66    353.46 o 
   2   2  11     2469.97     2394.73    345.44 o 
   3   2  11      161.42       55.67    313.65 o 
   4   2  11      677.80      369.58    395.10 o 
   5   2  11      349.52     -344.98    693.46 o 
   6   2  11     2490.12     2080.38    889.37 o 
   7   2  11      118.04     -139.87    766.06 o 
 -10   3  11     1462.59     1411.86   1010.46 o 
  -9   3  11     1530.12     2295.65    806.93 o 
  -8   3  11        4.05     -340.80    413.87 o 
  -7   3  11      276.58      608.46    421.41 o 
  -6   3  11     4931.80     5476.45    465.72 o 
  -5   3  11        7.76     -191.30    244.17 o 
  -4   3  11     3713.19     4273.66    317.83 o 
  -3   3  11     3911.78     4126.44    357.71 o 
  -2   3  11      578.57      292.66    264.30 o 
  -1   3  11     1863.45     2211.31    325.69 o 
   0   3  11     1850.01     1432.51    302.73 o 
   1   3  11     1225.37     1221.73    314.05 o 
   2   3  11      832.23      895.56    323.56 o 
   3   3  11       20.23     -310.03    397.36 o 
   4   3  11     1849.69     1345.72    506.53 o 
   5   3  11       96.25     -145.77    776.98 o 
   6   3  11     2087.37     2970.45    919.20 o 
 -10   4  11        0.49     -981.33    981.33 o 
  -9   4  11      472.65     -236.67    538.88 o 
  -8   4  11     4941.13     5616.79    647.12 o 
  -7   4  11       23.42      147.60    436.82 o 
  -6   4  11     1266.38      912.83    363.96 o 
  -5   4  11     2237.28     2341.23    369.42 o 
  -4   4  11     1912.60     1747.13    402.49 o 
  -3   4  11     5899.91     5349.86    580.62 o 
  -2   4  11        2.87       87.99    324.51 o 
  -1   4  11     2293.41     2129.78    413.01 o 
   0   4  11      560.64      214.08    369.03 o 
   1   4  11     2310.80     2714.75    392.28 o 
   2   4  11     3744.07     3990.88    537.76 o 
   3   4  11       71.65        1.02    417.10 o 
   4   4  11     1798.78     1685.42    533.62 o 
   5   4  11     1610.24     1908.46    899.46 o 
  -9   5  11       14.59      172.89    580.81 o 
  -8   5  11      758.64      403.30    528.73 o 
  -7   5  11     1087.21     1408.97    511.59 o 
  -6   5  11      517.66      572.06    365.19 o 
  -5   5  11      773.29      627.04    423.76 o 
  -4   5  11      116.92      -28.19    370.60 o 
  -3   5  11     4298.43     4845.49    524.55 o 
  -2   5  11      365.08      261.45    379.33 o 
  -1   5  11      885.99     1173.90    434.81 o 
   0   5  11     2223.42     2656.37    493.21 o 
   1   5  11        1.45     -115.07    428.75 o 
   2   5  11     3377.60     3094.09    529.47 o 
   3   5  11      679.78      964.43    514.56 o 
   4   5  11      136.31      -35.73    568.12 o 
   5   5  11     1747.59     2481.28   1037.75 o 
  -9   6  11      287.52      140.48    644.08 o 
  -8   6  11     1387.10     1481.70    601.93 o 
  -7   6  11      193.70      -23.14    490.89 o 
  -6   6  11      446.02      393.99    492.36 o 
  -5   6  11     2907.61     2475.34    503.94 o 
  -4   6  11        0.45     -295.19    412.77 o 
  -3   6  11     1817.88     1990.62    502.17 o 
  -2   6  11     1386.00     1416.97    600.11 o 
  -1   6  11        2.46     -165.87    398.46 o 
   0   6  11     2449.67     3050.69    576.51 o 
   1   6  11      217.23      -23.36    480.22 o 
   2   6  11      252.32      -57.19    527.18 o 
   3   6  11      628.49      779.95    623.29 o 
   4   6  11      537.27      613.47    686.03 o 
  -8   7  11      639.72      468.87    618.60 o 
  -7   7  11     2365.63     3408.53    926.43 o 
  -6   7  11       12.70     -137.87    512.19 o 
  -5   7  11     2840.84     3222.24    586.74 o 
  -4   7  11     2745.41     2481.29    752.67 o 
  -3   7  11      244.96      402.15    466.38 o 
  -2   7  11     1127.74      919.27    487.56 o 
  -1   7  11        3.89      163.73    488.64 o 
   0   7  11       57.85     -102.11    502.25 o 
   1   7  11      135.28      -24.85    573.54 o 
   2   7  11     1190.13     1114.14    641.39 o 
   3   7  11      588.49      717.58   1016.55 o 
  -6   8  11      474.24      310.26    623.59 o 
  -5   8  11      156.13     -506.51    506.51 o 
  -4   8  11      709.50      903.57    565.93 o 
  -3   8  11      360.77      338.53    553.58 o 
  -2   8  11     1353.19     1286.56    599.93 o 
  -1   8  11       30.20     -222.70    559.72 o 
   0   8  11      957.89     1633.07    655.46 o 
  -5   9  11      466.56      335.66    984.06 o 
  -4   9  11      669.32      261.21    918.25 o 
  -1 -10  12        6.81     -311.45    651.29 o 
   0 -10  12     3078.39     3078.50    766.32 o 
   1 -10  12     1596.47     1084.98    668.49 o 
   2 -10  12       51.82     -432.71    619.22 o 
   3 -10  12     5013.17     4171.73    751.07 o 
   4 -10  12        1.34      411.30   1012.68 o 
   5 -10  12      153.34      777.55   1028.93 o 
  -3  -9  12        1.35     -188.84    485.31 o 
  -2  -9  12     2525.34     2969.94    552.24 o 
  -1  -9  12     2032.49     1976.16    506.04 o 
   0  -9  12      184.42       40.39    420.39 o 
   1  -9  12     2678.30     2783.85    492.53 o 
   2  -9  12      406.05      155.37    565.21 o 
   3  -9  12      144.72     -210.76    794.49 o 
   4  -9  12      743.35      228.15    888.10 o 
   5  -9  12     3948.47     5049.31   1106.10 o 
  -5  -8  12       85.00      171.10    829.65 o 
  -4  -8  12     3185.26     3450.24    917.22 o 
  -3  -8  12     1328.15     1420.18    496.98 o 
  -2  -8  12        6.10     -122.64    399.41 o 
  -1  -8  12     3570.42     3624.56    479.15 o 
   0  -8  12      597.43      731.09    407.94 o 
   1  -8  12      857.78      662.76    399.65 o 
   2  -8  12      207.08      -65.35    395.29 o 
   3  -8  12     3372.80     4127.34   1262.31 o 
   4  -8  12     2910.78     3678.00    653.64 o 
   5  -8  12      299.50       40.70    602.40 o 
   6  -8  12     6357.56     7679.15   1127.42 o 
  -6  -7  12     2255.42     2704.22    691.36 o 
  -5  -7  12       47.45       62.90    544.83 o 
  -4  -7  12      294.83       72.13    437.04 o 
  -3  -7  12      885.29      775.50    423.04 o 
  -2  -7  12      581.64      453.69    376.35 o 
  -1  -7  12     2234.20     2286.07    421.31 o 
   0  -7  12        7.88      -41.57    343.38 o 
   1  -7  12     8029.36     7757.50    527.93 o 
   2  -7  12     1740.18     1636.26    524.76 o 
   3  -7  12      184.67       34.96    468.18 o 
   4  -7  12     5898.25     7825.61    702.52 o 
   5  -7  12        0.70     -371.73    482.10 o 
   6  -7  12       11.27     -721.19    721.19 o 
   7  -7  12      846.49     1026.20    913.17 o 
  -6  -6  12      872.56      776.23    556.64 o 
  -5  -6  12      289.20      -41.86    409.76 o 
  -4  -6  12     2074.26     2100.35    433.57 o 
  -3  -6  12     1639.62     1930.97    416.73 o 
  -2  -6  12      633.25      365.69    358.74 o 
  -1  -6  12     8329.02     8481.99    538.09 o 
   0  -6  12      666.27      656.41    319.36 o 
   1  -6  12      828.12      766.74    326.00 o 
   2  -6  12     8452.89     8037.90    620.33 o 
   3  -6  12        5.09     -203.77    443.42 o 
   4  -6  12      234.42      138.22    490.14 o 
   5  -6  12     1359.14      730.28    540.53 o 
   6  -6  12     1656.64     2353.08    783.32 o 
   7  -6  12      188.26     -354.59    579.39 o 
   8  -6  12      189.29      354.50    922.43 o 
  -7  -5  12       40.97     -286.84    490.38 o 
  -6  -5  12     3374.75     3085.06    564.30 o 
  -5  -5  12     1689.05     1641.42    415.45 o 
  -4  -5  12       28.57     -192.44    324.56 o 
  -3  -5  12     6450.44     6605.50    486.44 o 
  -2  -5  12      953.30      806.71    325.75 o 
  -1  -5  12        4.54        5.24    302.13 o 
   0  -5  12     3004.80     2889.40    362.47 o 
   1  -5  12      763.12      508.44    370.58 o 
   2  -5  12      131.24     -220.15    397.05 o 
   3  -5  12      166.38      332.46    424.55 o 
   4  -5  12     7479.20     8455.35    673.36 o 
   5  -5  12      344.61      666.83    393.60 o 
   6  -5  12      402.00      381.98    510.96 o 
   7  -5  12     4838.17     5397.48    733.11 o 
   8  -5  12        5.80      262.74    885.50 o 
  -8  -4  12     4403.42     4897.29    990.02 o 
  -7  -4  12     1189.24     1105.78    511.52 o 
  -6  -4  12      105.28     -230.99    402.30 o 
  -5  -4  12     7169.16     7801.14    529.53 o 
  -4  -4  12       14.10     -284.61    289.66 o 
  -3  -4  12      332.33       13.68    297.24 o 
  -2  -4  12      455.56      615.38    306.60 o 
  -1  -4  12     3530.18     2873.50    947.25 o 
   0  -4  12      145.80      114.77    365.35 o 
   1  -4  12      114.30      269.82    344.76 o 
   2  -4  12     6726.18     7232.54    583.85 o 
   3  -4  12      637.86      448.37    316.45 o 
   4  -4  12      799.84      813.39    366.33 o 
   5  -4  12     6300.54     6998.07    522.13 o 
   6  -4  12       53.68     -274.29    468.63 o 
   7  -4  12      705.12      385.09    543.02 o 
   8  -4  12     1247.91      807.82    928.34 o 
  -8  -3  12        0.17       19.89    525.62 o 
  -7  -3  12     1425.94     1008.16    498.95 o 
  -6  -3  12      811.58      723.65    443.11 o 
  -5  -3  12      203.40      274.99    348.23 o 
  -4  -3  12     1157.46     1220.34    328.98 o 
  -3  -3  12     7210.14     7440.67    446.54 o 
  -2  -3  12     2839.78     3232.33    340.87 o 
  -1  -3  12     1108.42     1158.98    386.55 o 
   0  -3  12     8674.56     8668.55    564.28 o 
   1  -3  12      450.67      354.80    388.88 o 
   2  -3  12     1727.34     1500.93    324.80 o 
   3  -3  12     7794.62     7855.95    478.36 o 
   4  -3  12      988.41     1086.36    363.34 o 
   5  -3  12     1063.32     1203.13    384.36 o 
   6  -3  12      136.97     -188.44    479.33 o 
   7  -3  12     2210.96     2500.51    775.96 o 
   8  -3  12        4.20     -324.30    828.89 o 
  -9  -2  12      999.32      853.95    615.97 o 
  -8  -2  12     1027.22      726.00    504.64 o 
  -7  -2  12       84.97     -129.71    434.91 o 
  -6  -2  12     1364.64     1381.14    421.88 o 
  -5  -2  12     6478.28     6990.46    470.24 o 
  -4  -2  12     1372.64     1194.28    320.22 o 
  -3  -2  12     1514.79     1835.89    305.24 o 
  -2  -2  12    12680.76    13120.09    482.90 o 
  -1  -2  12      433.73      616.12    351.61 o 
   0  -2  12       81.62      107.25    240.33 o 
   1  -2  12     3196.13     3138.85    343.44 o 
   2  -2  12      967.87     1136.87    314.74 o 
   3  -2  12      100.35     -115.11    312.22 o 
   4  -2  12       97.18      -47.84    325.72 o 
   5  -2  12     4395.14     4456.70    461.52 o 
   6  -2  12       81.59       51.99    453.35 o 
   7  -2  12     1374.37     1598.19    756.61 o 
   8  -2  12     3315.17     4068.23   1041.49 o 
  -9  -1  12      758.91      753.59    580.87 o 
  -8  -1  12       10.89      174.13    462.43 o 
  -7  -1  12     4875.58     5692.74    564.44 o 
  -6  -1  12      457.06      375.74    405.92 o 
  -5  -1  12      268.62      163.61    308.05 o 
  -4  -1  12     7110.67     7313.72    441.18 o 
  -3  -1  12      392.52      287.57    260.59 o 
  -2  -1  12     1924.54     1707.94    391.63 o 
  -1  -1  12      132.40      -76.95    231.38 o 
   0  -1  12     4155.59     4309.73    359.94 o 
   1  -1  12       39.55     -140.99    244.03 o 
   2  -1  12      577.09      827.27    307.03 o 
   3  -1  12     9366.09     9216.91    503.07 o 
   4  -1  12        7.35      -83.98    325.18 o 
   5  -1  12     2041.63     2615.69    430.58 o 
   6  -1  12     4371.97     4074.57    642.98 o 
   7  -1  12        4.49      467.41    708.06 o 
  -9   0  12     5672.10     6348.83    705.87 o 
  -8   0  12      146.04      522.92    495.13 o 
  -7   0  12      159.19     -129.48    407.89 o 
  -6   0  12     1923.62     1796.13    436.84 o 
  -5   0  12      306.17      375.31    293.39 o 
  -4   0  12      326.90      248.72    283.20 o 
  -3   0  12      247.39      -34.55    253.92 o 
  -2   0  12     9246.86     9064.81    427.93 o 
  -1   0  12        4.57       78.36    249.05 o 
   0   0  12      129.42      -35.93    262.00 o 
   1   0  12     8886.37     8918.40    452.93 o 
   2   0  12      272.32      170.91    293.14 o 
   3   0  12     2301.30     2499.64    374.79 o 
   4   0  12     2932.17     3522.99    453.27 o 
   5   0  12       77.99      -36.58    356.61 o 
   6   0  12     2923.22     3043.43    868.24 o 
   7   0  12       51.81      161.77    739.47 o 
 -10   1  12        1.74     -497.17    820.58 o 
  -9   1  12       29.10      -42.03    543.92 o 
  -8   1  12     1092.02      960.67    489.76 o 
  -7   1  12     1475.15     1827.32    497.64 o 
  -6   1  12        8.06     -336.97    336.97 o 
  -5   1  12        1.34     -219.11    232.23 o 
  -4   1  12     6128.16     6522.83    357.12 o 
  -3   1  12       61.87       35.97    262.49 o 
  -2   1  12     1005.85      856.72    279.57 o 
  -1   1  12     5851.87     5553.20    385.66 o 
   0   1  12      192.72      119.99    270.00 o 
   1   1  12     1767.87     1818.20    329.57 o 
   2   1  12     1608.34     1488.77    335.67 o 
   3   1  12     1197.67     1054.44    360.91 o 
   4   1  12      837.84      837.06    322.58 o 
   5   1  12      149.62     -184.53    467.41 o 
   6   1  12     2303.32     2136.42    890.26 o 
   7   1  12        9.86     -365.48    873.38 o 
  -9   2  12     2527.04     2451.64    943.38 o 
  -8   2  12      520.52      654.68    513.87 o 
  -7   2  12       86.22     -108.23    459.62 o 
  -6   2  12     3917.56     4807.66    386.18 o 
  -5   2  12        9.66     -203.60    248.07 o 
  -4   2  12     2235.93     2334.45    345.44 o 
  -3   2  12     6213.42     6276.18    431.35 o 
  -2   2  12      447.61      365.70    276.17 o 
  -1   2  12     3145.30     3099.14    343.64 o 
   0   2  12     1787.10     1888.13    332.86 o 
   1   2  12     1090.87     1102.55    320.78 o 
   2   2  12      489.27      320.68    323.64 o 
   3   2  12      960.83      701.52    352.94 o 
   4   2  12     1429.95     1432.33    581.67 o 
   5   2  12       37.80     -480.92    747.85 o 
   6   2  12     1368.94     1427.79    895.27 o 
  -9   3  12      330.13      351.46    858.72 o 
  -8   3  12     3659.33     4918.45    955.18 o 
  -7   3  12      493.23      443.00    425.70 o 
  -6   3  12      339.43      103.89    346.10 o 
  -5   3  12     2215.81     2365.64    467.70 o 
  -4   3  12     1161.98     1161.29    417.71 o 
  -3   3  12      668.88      493.68    294.67 o 
  -2   3  12        1.23     -271.42    284.29 o 
  -1   3  12     4424.82     4243.16    407.39 o 
   0   3  12      207.07      107.47    310.56 o 
   1   3  12     1795.29     1996.03    359.49 o 
   2   3  12     2642.08     2780.11    422.24 o 
   3   3  12      901.36      956.70    387.43 o 
   4   3  12     4827.86     5432.20    663.80 o 
   5   3  12      690.47      477.11    869.38 o 
  -9   4  12      115.79      304.15    605.27 o 
  -8   4  12      288.84      183.85    517.03 o 
  -7   4  12     1431.18     1424.20    505.52 o 
  -6   4  12      724.24      635.99    473.63 o 
  -5   4  12      116.28     -143.81    468.84 o 
  -4   4  12       81.31      -30.78    365.51 o 
  -3   4  12     1526.79     1330.80    415.68 o 
  -2   4  12      274.80      583.04    354.39 o 
  -1   4  12     1718.63     1826.91    441.20 o 
   0   4  12     4454.46     4067.49    528.88 o 
   1   4  12        2.74     -148.11    370.95 o 
   2   4  12     3482.53     3826.15    546.28 o 
   3   4  12      303.73      395.56    515.93 o 
   4   4  12      696.54      261.98    497.60 o 
   5   4  12     1340.46     1216.97    659.58 o 
  -9   5  12       20.60       54.84    624.28 o 
  -8   5  12     1219.92      961.42    654.02 o 
  -7   5  12        2.05     -134.12    485.09 o 
  -6   5  12      367.57      707.18    503.58 o 
  -5   5  12     5478.89     5456.11   1355.09 o 
  -4   5  12       29.81     -121.73    407.82 o 
  -3   5  12     2065.65     2496.65    485.83 o 
  -2   5  12     1823.10     2353.71    494.33 o 
  -1   5  12       37.00     -242.04    409.75 o 
   0   5  12     2088.96     1987.97    489.09 o 
   1   5  12       10.22     -122.68    440.09 o 
   2   5  12      532.58       -3.55    500.37 o 
   3   5  12      923.96      865.40    600.60 o 
   4   5  12      588.65       33.93    630.37 o 
  -8   6  12      518.22      338.39    609.75 o 
  -7   6  12     2037.16     2536.87    834.98 o 
  -6   6  12      100.28     -139.57    520.12 o 
  -5   6  12     3252.92     3506.31    601.58 o 
  -4   6  12     1498.08     1542.01    532.12 o 
  -3   6  12      239.71      -19.96    465.38 o 
  -2   6  12     1240.78     1006.72    526.59 o 
  -1   6  12        0.07     -306.83    465.08 o 
   0   6  12     1230.36     1603.23    561.67 o 
   1   6  12        3.22     -211.96    534.92 o 
   2   6  12     1423.70     1029.45    620.62 o 
   3   6  12      934.82      638.86    610.14 o 
  -7   7  12     1065.31     2043.95    899.02 o 
  -6   7  12      311.84     -207.45    581.64 o 
  -5   7  12      506.83      167.07    536.06 o 
  -4   7  12      739.54      892.79    571.79 o 
  -3   7  12      381.91      150.97    544.29 o 
  -2   7  12     1325.19     1914.24    592.34 o 
  -1   7  12      256.35      277.01    552.85 o 
   0   7  12     1790.66     1240.91    577.57 o 
   1   7  12      696.55      197.25    647.49 o 
  -6   8  12       33.19     -435.74    959.56 o 
  -5   8  12      794.09      154.59    629.82 o 
  -4   8  12      945.83      611.44    610.23 o 
  -3   8  12       31.11     -170.25    596.37 o 
  -2   8  12     1848.29     1972.82    648.15 o 
  -1 -10  13     1682.00     1304.86   1048.66 o 
   0 -10  13       84.52      230.50    988.94 o 
   1 -10  13     1822.19     1483.57   1057.80 o 
   2 -10  13       14.79     -757.49    880.74 o 
   3 -10  13      778.63      650.24    951.82 o 
  -3  -9  13      328.76      -78.20    523.96 o 
  -2  -9  13       52.73     -232.06    490.41 o 
  -1  -9  13     1643.22     1741.48    548.32 o 
   0  -9  13      674.21      686.15    506.37 o 
   1  -9  13      822.34      324.31    471.31 o 
   2  -9  13       53.49       70.59    559.67 o 
   3  -9  13     3219.66     3002.75   1095.05 o 
   4  -9  13     1848.66     1919.06   1145.76 o 
   5  -9  13        0.89     -290.34   1059.96 o 
  -4  -8  13      773.15      540.67    546.59 o 
  -3  -8  13     1055.19     1246.63    442.16 o 
  -2  -8  13      735.25      583.93    455.56 o 
  -1  -8  13     2019.07     2330.61    484.76 o 
   0  -8  13       11.01     -238.43    468.81 o 
   1  -8  13     5320.77     5682.51    567.87 o 
   2  -8  13     1097.22     1102.34    542.28 o 
   3  -8  13        0.71     -522.56    522.56 o 
   4  -8  13     4554.92     4941.69    718.44 o 
   5  -8  13       14.20        3.84    626.03 o 
   6  -8  13        3.04      528.39    923.70 o 
  -5  -7  13       14.91      107.88    593.11 o 
  -4  -7  13     2686.81     2598.98    542.44 o 
  -3  -7  13     2018.67     2092.51    477.30 o 
  -2  -7  13        6.98     -185.03    367.11 o 
  -1  -7  13     8528.92     8634.63    582.37 o 
   0  -7  13      345.06     -152.88    382.83 o 
   1  -7  13       47.59     -104.79    461.23 o 
   2  -7  13     3852.26     4161.01    629.04 o 
   3  -7  13      255.74      104.51    494.46 o 
   4  -7  13      113.39      212.75    562.87 o 
   5  -7  13      656.38      386.77    598.83 o 
   6  -7  13     1187.33      999.99    888.04 o 
   7  -7  13        5.01     -240.21    932.02 o 
  -6  -6  13     2779.16     2496.82    627.44 o 
  -5  -6  13     2016.86     2205.53    532.45 o 
  -4  -6  13       17.40     -247.97    404.42 o 
  -3  -6  13     4699.45     5279.19    495.96 o 
  -2  -6  13       58.96      -30.69    362.35 o 
  -1  -6  13      470.15      520.75    354.55 o 
   0  -6  13     2455.11     2544.55    489.90 o 
   1  -6  13     1691.15     1511.87    478.01 o 
   2  -6  13      284.11      396.55    444.88 o 
   3  -6  13        1.70      223.85    440.18 o 
   4  -6  13     5797.36     7025.02    915.01 o 
   5  -6  13      749.14     1080.47    553.82 o 
   6  -6  13      219.15     -276.89    697.27 o 
   7  -6  13     3704.60     4093.05   1114.60 o 
  -7  -5  13      874.46      721.97    546.19 o 
  -6  -5  13      227.41     -218.35    515.36 o 
  -5  -5  13     5284.14     5489.85    552.08 o 
  -4  -5  13        9.22     -356.72    356.72 o 
  -3  -5  13      341.66      216.13    349.18 o 
  -2  -5  13      869.88      666.14    335.83 o 
  -1  -5  13     3784.62     4257.14    556.51 o 
   0  -5  13      361.46      357.01    412.02 o 
   1  -5  13        0.07      113.17    411.88 o 
   2  -5  13    11060.67    10902.43    914.66 o 
   3  -5  13       30.06       67.47    461.77 o 
   4  -5  13       83.68      262.88    507.84 o 
   5  -5  13     4761.15     6089.10    668.42 o 
   6  -5  13        6.97      -65.01    580.64 o 
   7  -5  13      825.62      879.29    644.81 o 
   8  -5  13      665.78      116.07    953.47 o 
  -7  -4  13     1908.76     1872.27    591.40 o 
  -6  -4  13      330.23      102.46    500.77 o 
  -5  -4  13      521.98      433.11    407.85 o 
  -4  -4  13      196.43       63.55    328.67 o 
  -3  -4  13     4794.16     5517.50    474.64 o 
  -2  -4  13     3067.98     3143.34    388.68 o 
  -1  -4  13        4.03       29.22    386.35 o 
   0  -4  13     6227.83     6134.18    575.19 o 
   1  -4  13      555.18      374.32    421.61 o 
   2  -4  13      466.64      511.40    403.62 o 
   3  -4  13     5425.60     6659.27    627.26 o 
   4  -4  13     1083.39     1131.57    397.99 o 
   5  -4  13      432.55      170.42    406.73 o 
   6  -4  13      118.89     -162.75    513.40 o 
   7  -4  13     3587.77     4559.54   1312.32 o 
   8  -4  13       93.21     -547.24    944.39 o 
  -8  -3  13      775.87      929.44    568.93 o 
  -7  -3  13     1324.51     1233.78    489.06 o 
  -6  -3  13      583.54      323.31    482.85 o 
  -5  -3  13     4973.50     5435.67    560.72 o 
  -4  -3  13      273.62      342.70    335.18 o 
  -3  -3  13       33.68     -268.17    294.96 o 
  -2  -3  13     8251.25     8254.81    586.57 o 
  -1  -3  13        5.73     -101.05    350.76 o 
   0  -3  13     2003.46     1744.42    419.57 o 
   1  -3  13     1735.19     1630.77    444.10 o 
   2  -3  13     1045.97      858.29    348.76 o 
   3  -3  13      168.17      109.78    344.28 o 
   4  -3  13        2.60     -336.20    336.20 o 
   5  -3  13     2982.68     3734.54    486.05 o 
   6  -3  13       10.30     -303.35    478.14 o 
   7  -3  13      480.48      112.88    566.37 o 
  -8  -2  13       25.26      121.73    553.34 o 
  -7  -2  13     4821.93     5722.69    637.12 o 
  -6  -2  13     1786.39     1682.50    515.13 o 
  -5  -2  13        8.53       95.67    346.17 o 
  -4  -2  13     4856.29     5338.26    440.45 o 
  -3  -2  13      740.36      471.08    381.47 o 
  -2  -2  13      111.64      174.12    381.01 o 
  -1  -2  13     3123.27     3016.85    460.59 o 
   0  -2  13     1879.42     1818.47    444.61 o 
   1  -2  13      376.76      210.32    291.80 o 
   2  -2  13      134.68      -22.60    333.10 o 
   3  -2  13     4273.84     5196.08    451.61 o 
   4  -2  13      321.75      -69.44    350.32 o 
   5  -2  13     4187.69     4918.37    520.44 o 
   6  -2  13     2345.60     2760.98    573.63 o 
   7  -2  13      105.11     -405.59    716.62 o 
  -9  -1  13     3414.41     4162.33    729.27 o 
  -8  -1  13      202.89      137.90    492.75 o 
  -7  -1  13       13.39      -34.56    435.51 o 
  -6  -1  13     2520.62     3294.97    608.42 o 
  -5  -1  13      240.32      437.02    361.42 o 
  -4  -1  13        4.45     -278.70    278.70 o 
  -3  -1  13      510.42      792.38    379.78 o 
  -2  -1  13     5664.07     6651.57    572.65 o 
  -1  -1  13      198.27       35.42    353.88 o 
   0  -1  13       93.49     -158.60    279.43 o 
   1  -1  13    10573.66    10754.43    505.43 o 
   2  -1  13      343.25      431.76    299.87 o 
   3  -1  13     1879.98     1882.77    395.95 o 
   4  -1  13     2275.50     2229.93    428.71 o 
   5  -1  13      255.49     -386.01    386.01 o 
   6  -1  13     1667.71     1461.69    593.19 o 
   7  -1  13       35.53       41.82    863.35 o 
  -9   0  13       61.04     -212.06    599.93 o 
  -8   0  13     1100.10      920.69    540.97 o 
  -7   0  13      852.01      782.10    487.23 o 
  -6   0  13      156.10      248.72    421.51 o 
  -5   0  13       46.05       45.44    329.69 o 
  -4   0  13     6231.16     6898.71    605.17 o 
  -3   0  13      154.58      192.53    388.36 o 
  -2   0  13      131.69      298.80    281.66 o 
  -1   0  13     4420.29     4931.79    394.38 o 
   0   0  13        0.24     -260.77    275.40 o 
   1   0  13     1843.78     1953.10    348.90 o 
   2   0  13     1322.23     1073.19    353.67 o 
   3   0  13     1585.32     1662.46    369.63 o 
   4   0  13      779.98      745.98    399.24 o 
   5   0  13        3.04     -321.51    400.94 o 
   6   0  13     1500.35     1965.45    881.50 o 
   7   0  13      184.81      319.35    915.26 o 
  -9   1  13     1948.64     1482.08    656.94 o 
  -8   1  13      175.37     -102.74    546.91 o 
  -7   1  13      125.27      371.96    470.33 o 
  -6   1  13     5195.39     6308.84    587.84 o 
  -5   1  13      550.45      362.31    420.96 o 
  -4   1  13     4149.50     4160.23    410.88 o 
  -3   1  13     5823.78     6219.87    445.89 o 
  -2   1  13      555.78      485.75    296.19 o 
  -1   1  13     1513.04     1788.27    339.47 o 
   0   1  13     1897.34     1832.46    349.89 o 
   1   1  13     1507.59     1958.62    374.11 o 
   2   1  13       87.40      -19.38    338.38 o 
   3   1  13      610.61      529.04    368.79 o 
   4   1  13     3263.59     3028.04    496.14 o 
   5   1  13        2.18     -519.64    731.86 o 
   6   1  13     1988.43     2093.33    847.68 o 
  -9   2  13       77.96     -640.66    878.01 o 
  -8   2  13     3566.84     4022.22    928.34 o 
  -7   2  13       52.00     -108.59    467.98 o 
  -6   2  13     1125.68     1559.50    427.10 o 
  -5   2  13     3052.68     3211.77    425.37 o 
  -4   2  13      448.22      134.65    318.02 o 
  -3   2  13      132.34      -10.80    293.24 o 
  -2   2  13       29.18       30.67    298.18 o 
  -1   2  13     2143.21     2192.88    368.01 o 
   0   2  13      180.50       -3.36    314.52 o 
   1   2  13     1051.56     1238.43    351.91 o 
   2   2  13     2419.01     2741.04    428.92 o 
   3   2  13       15.05      -40.81    364.95 o 
   4   2  13     1491.15     1183.47    435.18 o 
   5   2  13     1404.62     1867.08    847.17 o 
  -9   3  13       24.67      251.76    894.38 o 
  -8   3  13      988.31     1335.45    824.77 o 
  -7   3  13     1985.92     2145.55    550.60 o 
  -6   3  13     1123.86     1033.94    502.01 o 
  -5   3  13      120.42      121.38    433.16 o 
  -4   3  13      355.96      226.23    398.66 o 
  -3   3  13     4834.67     4610.70    544.19 o 
  -2   3  13       27.50     -223.46    328.14 o 
  -1   3  13     2579.91     3196.24    413.09 o 
   0   3  13     5544.26     6252.00    672.65 o 
   1   3  13       14.51     -231.30    360.99 o 
   2   3  13     2413.85     2241.14    443.49 o 
   3   3  13      421.88      -50.67    417.15 o 
   4   3  13      188.91       68.33    577.38 o 
   5   3  13      131.51     1035.97    996.18 o 
  -9   4  13      123.11     -208.92    903.65 o 
  -8   4  13      912.50      888.12    585.81 o 
  -7   4  13       55.82      301.77    669.85 o 
  -6   4  13       88.18      111.16    498.61 o 
  -5   4  13     3127.97     3862.63    640.72 o 
  -4   4  13        0.35      405.27    451.63 o 
  -3   4  13     2296.28     1879.97    481.57 o 
  -2   4  13     2649.51     2558.60    519.38 o 
  -1   4  13        3.91      -82.86    412.00 o 
   0   4  13     1503.36     1184.61    475.54 o 
   1   4  13       22.77       52.93    459.00 o 
   2   4  13     1100.36      971.59    529.67 o 
   3   4  13      311.52      414.38    581.68 o 
   4   4  13      286.38       54.33    635.90 o 
  -8   5  13      436.04      744.17    892.61 o 
  -7   5  13     3072.18     3639.03    893.24 o 
  -6   5  13       27.66     -507.43    520.91 o 
  -5   5  13     1623.54     1634.38    541.57 o 
  -4   5  13      570.53      828.10    481.99 o 
  -3   5  13      184.50     -318.42    440.99 o 
  -2   5  13      533.24      525.50    482.51 o 
  -1   5  13       19.05     -118.75    430.27 o 
   0   5  13     1042.25      775.04    514.90 o 
   1   5  13      230.36      391.10    515.56 o 
   2   5  13     1041.49      573.48    567.34 o 
   3   5  13     1018.53      542.79    612.51 o 
  -8   6  13       20.02     -263.12    856.69 o 
  -7   6  13     1031.50     1692.56    900.29 o 
  -6   6  13      261.68     -190.73    586.17 o 
  -5   6  13       15.85      145.10    526.80 o 
  -4   6  13      200.40      161.94    500.78 o 
  -3   6  13      102.31      -34.87    499.30 o 
  -2   6  13      490.54      190.18    522.54 o 
  -1   6  13        2.94     -388.07    518.67 o 
   0   6  13     1605.59     1749.94    647.78 o 
   1   6  13      820.97     1076.34    612.39 o 
   2   6  13       15.68      102.95    622.06 o 
  -6   7  13      108.82     -347.07    615.78 o 
  -5   7  13      584.13      410.83    552.58 o 
  -4   7  13     1238.36     1106.52    608.27 o 
  -3   7  13        0.12     -261.33    512.74 o 
  -2   7  13     1667.32     1667.19    655.98 o 
  -1   7  13      182.74      727.72    626.69 o 
   0   7  13        2.96     -547.81    738.77 o 
  -2  -9  14     1607.32     1338.85    713.75 o 
  -1  -9  14     2006.36     2265.90    581.38 o 
   0  -9  14       11.46      -61.59    513.73 o 
   1  -9  14     3255.09     3118.21    704.91 o 
   2  -9  14     1162.04     1752.57    708.16 o 
   3  -9  14       15.18     -170.66    639.31 o 
   4  -9  14     5369.24     6307.14   1314.51 o 
  -4  -8  14     2387.24     1325.39   1113.20 o 
  -3  -8  14     3029.88     2800.23    590.28 o 
  -2  -8  14       18.62      -60.50    468.71 o 
  -1  -8  14     3801.73     3780.21    569.44 o 
   0  -8  14      568.14      416.09    591.85 o 
   1  -8  14       34.84        2.15    555.21 o 
   2  -8  14     2157.75     1885.14    641.24 o 
   3  -8  14      212.76       70.25    612.52 o 
   4  -8  14       57.83     -292.44    638.00 o 
   5  -8  14     1013.56      351.64    690.56 o 
  -5  -7  14     1810.03     1661.46   1034.13 o 
  -4  -7  14       99.84     -285.59    474.15 o 
  -3  -7  14     4513.31     4400.04   1356.67 o 
  -2  -7  14      138.12       -4.72    425.19 o 
  -1  -7  14      103.79       71.28    426.46 o 
   0  -7  14     1135.65     1281.87    565.44 o 
   1  -7  14     1506.59     1463.60    546.94 o 
   2  -7  14      658.85      488.80    524.65 o 
   3  -7  14       47.62     -247.79    538.76 o 
   4  -7  14     4159.49     4018.77    713.84 o 
   5  -7  14      351.12       91.91    646.58 o 
   6  -7  14      108.64      147.36    953.72 o 
  -6  -6  14        0.53     -380.21    964.26 o 
  -5  -6  14     2726.67     2411.61    567.40 o 
  -4  -6  14        0.36     -108.60    437.91 o 
  -3  -6  14       41.26       46.73    417.58 o 
  -2  -6  14      671.32      261.67    390.22 o 
  -1  -6  14     2056.15     2077.47    520.22 o 
   0  -6  14      509.31      499.07    464.49 o 
   1  -6  14      192.29     -224.64    453.17 o 
   2  -6  14     8353.08     8919.20    741.68 o 
   3  -6  14      700.33      652.19    615.53 o 
   4  -6  14      525.73      276.24    522.62 o 
   5  -6  14     6887.17     7749.48    792.31 o 
   6  -6  14       25.47      -44.68    870.78 o 
   7  -6  14      533.99      881.88    942.49 o 
  -6  -5  14      313.47      320.83    597.57 o 
  -5  -5  14      530.11      895.97    460.25 o 
  -4  -5  14      209.92      226.38    407.47 o 
  -3  -5  14     4384.92     4399.61    495.94 o 
  -2  -5  14     1294.99     1027.46    516.77 o 
  -1  -5  14       10.73        2.55    446.43 o 
   0  -5  14     7402.27     7832.88    894.89 o 
   1  -5  14       67.96      -53.53    468.53 o 
   2  -5  14      532.49      646.73    472.45 o 
   3  -5  14     1906.35     2024.07    564.63 o 
   4  -5  14      436.93      437.57    511.46 o 
   5  -5  14        3.07     -141.43    548.80 o 
   6  -5  14      676.73      233.16    871.28 o 
   7  -5  14     2717.04     2809.43    736.46 o 
  -7  -4  14     1160.21     1326.14    652.65 o 
  -6  -4  14       19.33     -312.47    543.02 o 
  -5  -4  14     5367.07     6195.25    598.45 o 
  -4  -4  14      716.22      367.65    378.29 o 
  -3  -4  14      316.84      109.47    428.90 o 
  -2  -4  14     6871.40     6433.72    624.28 o 
  -1  -4  14      136.81      -48.13    415.61 o 
   0  -4  14       41.49      -79.36    421.74 o 
   1  -4  14     6363.04     5980.21    944.74 o 
   2  -4  14      853.03      848.54    457.08 o 
   3  -4  14      130.29      443.09    449.93 o 
   4  -4  14        3.39     -414.94    509.03 o 
   5  -4  14     5316.47     5803.20    692.63 o 
   6  -4  14        0.22     -400.39    608.91 o 
   7  -4  14      911.69      941.39    648.74 o 
  -8  -3  14       23.51      325.82    937.09 o 
  -7  -3  14     4261.58     4964.31    691.11 o 
  -6  -3  14       84.39     -236.68    494.85 o 
  -5  -3  14      924.61      683.15    396.41 o 
  -4  -3  14     4814.89     5175.06    483.31 o 
  -3  -3  14      332.06      546.31    446.36 o 
  -2  -3  14       18.35     -366.25    402.79 o 
  -1  -3  14     1795.04     1314.63    461.61 o 
   0  -3  14     3550.05     3115.61    499.76 o 
   1  -3  14     2289.14     2175.81    674.33 o 
   2  -3  14       90.50     -392.91    392.91 o 
   3  -3  14     3255.97     3689.27    546.51 o 
   4  -3  14       75.97      -80.55    414.53 o 
   5  -3  14     1323.18     1735.75    470.79 o 
   6  -3  14     3487.24     4388.21    719.96 o 
   7  -3  14      333.26      275.75    899.02 o 
  -8  -2  14      200.08       13.92    576.86 o 
  -7  -2  14      340.87      572.00    529.17 o 
  -6  -2  14     2325.66     2344.28    841.90 o 
  -5  -2  14     1426.47     1697.89    429.94 o 
  -4  -2  14       15.76       29.81    416.35 o 
  -3  -2  14       75.08     -379.71    379.71 o 
  -2  -2  14     7931.25     7896.51    622.90 o 
  -1  -2  14      530.47      441.00    397.62 o 
   0  -2  14      766.42      745.15    410.43 o 
   1  -2  14     9402.52     9152.17    692.66 o 
   2  -2  14       59.59      -88.76    346.91 o 
   3  -2  14     1511.52     1452.60    412.67 o 
   4  -2  14     2755.07     3198.06    478.40 o 
   5  -2  14      154.12      -97.33    430.36 o 
   6  -2  14      202.93      -52.58    576.72 o 
   7  -2  14       57.04       96.53    901.30 o 
  -8  -1  14     1380.51      358.96    674.71 o 
  -7  -1  14     1334.16     1754.21    586.08 o 
  -6  -1  14      148.62       -9.95    424.30 o 
  -5  -1  14       31.38      -38.01    427.41 o 
  -4  -1  14     5347.00     6197.49    634.10 o 
  -3  -1  14      302.50      440.80    421.70 o 
  -2  -1  14     2468.28     2282.99    467.38 o 
  -1  -1  14     9661.81     8628.95    627.18 o 
   0  -1  14       14.03     -167.29    303.37 o 
   1  -1  14      324.21     -226.14    370.55 o 
   2  -1  14     1375.92     1654.58    378.32 o 
   3  -1  14     1206.20     1249.63    411.69 o 
   4  -1  14      441.97      312.64    426.02 o 
   5  -1  14       23.02     -351.19    407.93 o 
   6  -1  14     1600.21     2075.47    641.60 o 
  -9   0  14     2199.27     1941.33   1012.93 o 
  -8   0  14      624.15      -77.35    575.60 o 
  -7   0  14        5.04     -469.74    479.78 o 
  -6   0  14     6459.98     7138.75    643.07 o 
  -5   0  14     1261.30     1236.56    522.55 o 
  -4   0  14     1038.78      883.58    467.64 o 
  -3   0  14     4837.90     5113.54    577.82 o 
  -2   0  14      170.79     -342.55    399.71 o 
  -1   0  14     1283.30      953.24    329.14 o 
   0   0  14        4.67     -159.07    314.82 o 
   1   0  14     5031.08     5536.41    556.20 o 
   2   0  14        1.25      -60.53    348.56 o 
   3   0  14      331.78      657.77    388.56 o 
   4   0  14     5417.58     6689.68    574.03 o 
   5   0  14        1.15     -141.10    471.03 o 
   6   0  14     1494.79     1734.38    917.61 o 
  -9   1  14       27.06     -189.10    660.36 o 
  -8   1  14     4179.31     4559.18    712.36 o 
  -7   1  14      132.65     -202.36    526.41 o 
  -6   1  14      401.32      -16.63    725.38 o 
  -5   1  14     2204.51     2847.46    587.80 o 
  -4   1  14      108.02      146.13    430.68 o 
  -3   1  14       10.25      -48.37    328.12 o 
  -2   1  14      175.85      235.14    314.58 o 
  -1   1  14     3239.78     3796.73    413.40 o 
   0   1  14        2.63     -150.72    321.82 o 
   1   1  14     2313.23     2229.40    417.85 o 
   2   1  14     3435.78     3911.64    488.22 o 
   3   1  14        8.62     -127.66    392.84 o 
   4   1  14     2078.10     1667.22    489.63 o 
   5   1  14      815.79     1526.54    925.99 o 
  -9   2  14       47.80      610.83    965.02 o 
  -8   2  14      199.97      -78.25    803.38 o 
  -6   2  14     1659.15     1619.32    922.37 o 
  -5   2  14       15.36      -16.38    539.31 o 
  -4   2  14       30.87     -224.10    356.38 o 
  -3   2  14     5056.39     5149.87    468.95 o 
  -2   2  14        0.95     -263.65    338.25 o 
  -1   2  14     4336.68     4878.91    464.24 o 
   0   2  14     5125.28     6190.12    503.10 o 
   1   2  14      574.90      231.85    376.32 o 
   2   2  14     1672.95     1767.09    426.63 o 
   3   2  14      722.56      680.50    453.40 o 
   4   2  14      534.10      294.21    488.52 o 
   5   2  14      640.34      294.66    831.05 o 
  -6   3  14      469.92       -9.99    633.18 o 
  -5   3  14     3714.92     3919.43    584.69 o 
  -4   3  14      140.95      472.91    498.12 o 
  -3   3  14      521.89      493.06    449.09 o 
  -2   3  14     2150.98     2605.77    530.87 o 
  -1   3  14       37.96     -474.94    591.75 o 
   0   3  14     1518.20     1412.45    432.00 o 
   1   3  14        2.62     -232.06    401.46 o 
   2   3  14      752.28       80.34    438.40 o 
   3   3  14      356.88      -42.52    446.43 o 
   4   3  14      718.42      400.77    607.97 o 
  -7   4  14     2695.28     3375.15    882.58 o 
  -6   4  14       26.81     -526.12    526.12 o 
  -5   4  14      827.35      348.56    525.08 o 
  -4   4  14      871.57      610.84    490.86 o 
  -3   4  14      237.13      211.49    468.35 o 
  -2   4  14      762.17     1022.41    499.08 o 
  -1   4  14        1.70     -187.78    459.55 o 
   0   4  14     2014.86     1484.01    534.07 o 
   1   4  14      216.35      200.65    475.22 o 
   2   4  14     1125.50     1356.40    557.96 o 
   3   4  14      987.82      417.99    637.72 o 
   4   4  14        2.34      115.76   1046.70 o 
  -7   5  14      911.56     1165.82    868.87 o 
  -6   5  14      640.82     1570.35    643.10 o 
  -5   5  14     2389.09     1958.99    607.84 o 
  -4   5  14      256.94     -177.37    503.21 o 
  -3   5  14       75.57      267.81    505.70 o 
  -2   5  14      977.75     1314.03    537.75 o 
  -1   5  14        1.71     -492.45    664.17 o 
   0   5  14     1754.09     1624.79    566.66 o 
   1   5  14      600.85      440.12    582.83 o 
   2   5  14      133.29     -296.78    631.47 o 
  -7   6  14     1293.47     1180.79    965.02 o 
  -6   6  14      202.96      233.80    663.71 o 
  -5   6  14       66.79     -117.72    574.16 o 
  -4   6  14     3382.04     3486.00    672.22 o 
  -3   6  14       96.56     -255.27    545.22 o 
  -2   6  14     1655.46     1352.86    574.84 o 
  -1   6  14      935.47      540.22    616.49 o 
   0   6  14       84.29      203.95    624.49 o 
  -5   7  14        5.50      696.00    958.35 o 
  -4   7  14     1302.18     1350.56    933.79 o 
  -3   7  14      320.41      663.82    937.16 o 
   0  -9  15      581.64     1032.86    978.16 o 
   1  -9  15       14.32      -57.18    875.79 o 
   2  -9  15     2695.38     3363.35   1108.38 o 
   3  -9  15      470.96      -87.96    974.22 o 
  -3  -8  15     2263.38     1749.16    731.01 o 
  -2  -8  15        9.38      -63.28    642.34 o 
  -1  -8  15        7.45       72.08    630.02 o 
   0  -8  15     1447.37     1365.42    643.38 o 
   1  -8  15     1229.61     1571.60    646.49 o 
   2  -8  15      999.25      846.11    605.09 o 
   3  -8  15      501.00      253.73    657.69 o 
   4  -8  15     3156.35     3175.01    795.56 o 
  -4  -7  15      101.69     -338.69    549.95 o 
  -3  -7  15      455.68       17.22    500.19 o 
  -2  -7  15      726.03      505.77    615.79 o 
  -1  -7  15     1791.56     1314.08    587.79 o 
   0  -7  15     1121.91     1282.59    616.63 o 
   1  -7  15       56.95      280.75    560.88 o 
   2  -7  15     5101.17     5606.88    745.95 o 
   3  -7  15      501.31      860.75    586.55 o 
   4  -7  15      702.78      507.71    643.17 o 
   5  -7  15     2541.62     3353.54    785.55 o 
  -5  -6  15      736.96      958.66    560.26 o 
  -4  -6  15      180.74      -59.58    496.65 o 
  -3  -6  15     3884.32     4605.16    685.19 o 
  -2  -6  15      523.89      593.17    555.62 o 
  -1  -6  15       98.75      182.06    500.08 o 
   0  -6  15     6253.67     7346.15    736.63 o 
   1  -6  15       65.98      193.51    482.69 o 
   2  -6  15      272.71     -203.37    504.26 o 
   3  -6  15     1483.34     1689.27    570.75 o 
   4  -6  15      764.91      567.30    636.82 o 
   5  -6  15       54.55     -285.29    587.17 o 
   6  -6  15      122.35       81.17   1007.73 o 
  -6  -5  15       14.95     -721.70    838.92 o 
  -5  -5  15     4128.65     5045.43    619.24 o 
  -4  -5  15     1261.23     1270.54    606.60 o 
  -3  -5  15     1387.20     1949.69    588.29 o 
  -2  -5  15     4684.17     4557.48    653.53 o 
  -1  -5  15        5.03      -51.67    491.70 o 
   0  -5  15        6.59     -244.80    481.30 o 
   1  -5  15     1433.40     1453.51    531.99 o 
   2  -5  15     1645.60     1437.82    564.44 o 
   3  -5  15      285.31      178.03    541.75 o 
   4  -5  15        1.06     -472.58    519.24 o 
   5  -5  15     4338.47     6177.97    809.19 o 
   6  -5  15        6.36       37.82    943.12 o 
  -7  -4  15     3346.11     4684.20   1116.12 o 
  -6  -4  15       56.84     -321.05    567.75 o 
  -5  -4  15       20.85      -30.51    432.43 o 
  -4  -4  15     3175.96     2889.71    642.58 o 
  -3  -4  15      389.25       -5.43    464.56 o 
  -2  -4  15       69.83     -123.55    440.97 o 
  -1  -4  15      749.00      393.93    461.90 o 
   0  -4  15     4985.29     4985.14    627.58 o 
   1  -4  15       14.66     -184.28    439.20 o 
   2  -4  15     1263.31      919.86    532.77 o 
   3  -4  15     4771.71     5496.23    670.96 o 
   4  -4  15      124.75     -430.20    573.04 o 
   5  -4  15      752.87     1006.34    615.37 o 
   6  -4  15     2334.80     2009.75   1049.87 o 
  -7  -3  15        3.31     -445.65    568.86 o 
  -6  -3  15     1932.56     1669.80    621.49 o 
  -5  -3  15      483.67      418.57    570.63 o 
  -4  -3  15       38.45     -133.70    499.59 o 
  -3  -3  15       18.17     -138.00    489.56 o 
  -2  -3  15     5639.52     5573.53    633.84 o 
  -1  -3  15      488.57      430.59    465.06 o 
   0  -3  15     2171.02     1863.03    542.05 o 
   1  -3  15     7483.32     7807.41    701.13 o 
   2  -3  15      372.35      156.65    459.74 o 
   3  -3  15      990.90      630.90    539.17 o 
   4  -3  15     1601.59     2063.83    592.72 o 
   5  -3  15      715.11      606.82    492.17 o 
   6  -3  15      404.81      446.05    609.71 o 
  -7  -2  15     1007.51      808.43    613.14 o 
  -6  -2  15      473.23      273.27    767.08 o 
  -5  -2  15       37.44      115.74    487.83 o 
  -4  -2  15     4858.57     5396.09    983.52 o 
  -3  -2  15        5.08       52.61    477.82 o 
  -2  -2  15      542.67      151.40    479.29 o 
  -1  -2  15     6920.92     7518.39    668.82 o 
   0  -2  15      181.64      312.95    471.16 o 
   1  -2  15     1404.43     1232.65    519.84 o 
   2  -2  15     1195.00     1217.97    520.90 o 
   3  -2  15     1470.95     1669.29    465.76 o 
   4  -2  15       87.54     -138.07    449.00 o 
   5  -2  15      227.75      296.53    479.09 o 
   6  -2  15     2641.02     2962.89    743.14 o 
  -8  -1  15       11.76     -379.11    632.20 o 
  -7  -1  15      146.29      -29.48    562.25 o 
  -6  -1  15     4114.27     4827.63    890.26 o 
  -5  -1  15       81.98     -176.12    531.57 o 
  -4  -1  15      401.43     -116.71    496.22 o 
  -3  -1  15     2062.95     2603.40    542.20 o 
  -2  -1  15      401.84      175.25    436.13 o 
  -1  -1  15      166.31      152.08    476.02 o 
   0  -1  15      324.65       79.91    474.63 o 
   1  -1  15     3297.77     3951.98    464.64 o 
   2  -1  15       11.82       -5.57    366.66 o 
   3  -1  15      304.60      357.01    435.69 o 
   4  -1  15     3991.30     4878.02    588.07 o 
   5  -1  15       51.72     -230.10    507.72 o 
   6  -1  15     1281.35     1244.19    952.83 o 
  -8   0  15     3780.80     4802.93    717.65 o 
  -7   0  15      105.02      -10.53    808.01 o 
  -6   0  15      576.94     -145.77    730.46 o 
  -5   0  15     2338.98     2501.84    851.20 o 
  -4   0  15     1234.43      842.49    493.79 o 
  -3   0  15      196.34      -24.03    486.32 o 
  -2   0  15      103.09      284.10    460.15 o 
  -1   0  15     2539.53     2899.54    569.37 o 
   0   0  15      423.80      276.98    372.13 o 
   1   0  15      632.24      566.19    376.70 o 
   2   0  15     4476.56     5340.47    788.89 o 
   3   0  15       12.09     -203.40    373.07 o 
   4   0  15     1079.58     1162.28    496.71 o 
   5   0  15      616.49     -237.85    645.66 o 
  -8   1  15      125.20        4.57    882.52 o 
  -7   1  15      228.30       -1.14    892.29 o 
  -6   1  15     1970.53     1827.48    974.41 o 
  -5   1  15        4.01     -284.59    529.74 o 
  -4   1  15        1.44     -341.32    555.84 o 
  -3   1  15     5860.04     5748.31    912.25 o 
  -2   1  15        9.21      116.07    352.22 o 
  -1   1  15     1463.25     1250.23    403.59 o 
   0   1  15      748.24     1001.53    385.44 o 
   1   1  15        6.67     -357.84    383.10 o 
   2   1  15     2290.50     2393.96    479.70 o 
   3   1  15     1164.23     1269.34    497.67 o 
   4   1  15     1136.62      491.31    537.01 o 
   5   1  15      317.03     -120.71    813.41 o 
  -6   2  15      380.06      255.88    965.59 o 
  -5   2  15     3982.67     5110.17   1038.64 o 
  -4   2  15        2.62     -538.04    538.04 o 
  -3   2  15      771.11      467.29    388.92 o 
  -2   2  15     2330.46     2660.42    447.93 o 
  -1   2  15      167.27      401.97    395.87 o 
   0   2  15      591.62      677.25    424.40 o 
   1   2  15       69.39        0.13    416.97 o 
   2   2  15      484.44      264.18    464.02 o 
   3   2  15      564.83      213.24    478.63 o 
   4   2  15      841.46      572.09    481.84 o 
  -6   3  15       14.17      301.45   1015.34 o 
  -5   3  15      639.40      448.87    504.58 o 
  -4   3  15     1482.45     1671.05    535.69 o 
  -3   3  15      307.09      -12.16    460.00 o 
  -2   3  15      839.81     1340.19    534.65 o 
  -1   3  15       77.29     -265.80    473.83 o 
   0   3  15     1241.43     1552.97    564.82 o 
   1   3  15      237.93      495.33    502.93 o 
   2   3  15     1094.94     1156.62    504.00 o 
   3   3  15     2050.84     2085.87    561.60 o 
   4   3  15       25.55     -952.20    952.77 o 
  -6   4  15      253.74      301.06    615.86 o 
  -5   4  15      672.58      266.96    574.68 o 
  -4   4  15      262.54       31.22    546.62 o 
  -3   4  15      140.64     -317.93    515.79 o 
  -2   4  15     3115.77     3305.14    668.58 o 
  -1   4  15        0.64     -163.59    515.45 o 
   0   4  15     1271.51     1719.17    607.22 o 
   1   4  15     1284.23     1524.86    608.22 o 
   2   4  15      168.27     -376.97    589.86 o 
   3   4  15     1216.90     1328.60   1065.29 o 
  -6   5  15       26.01     -269.32    662.20 o 
  -5   5  15     1054.50      914.75    641.42 o 
  -4   5  15      415.39      293.04    576.97 o 
  -3   5  15        5.44     -546.98    546.98 o 
  -2   5  15     2192.78     2406.25    637.17 o 
  -1   5  15      813.99      497.40    589.52 o 
   0   5  15       28.64       29.32    597.08 o 
   1   5  15     1522.26     1894.94    699.28 o 
  -5   6  15        6.95      -86.62    665.21 o 
  -4   6  15     2281.91     2536.97    719.43 o 
  -3   6  15      145.57      207.93    646.01 o 
  -2   6  15       83.70      748.74    862.27 o 
  -1  -8  16     2357.62     2675.60   1073.35 o 
   0  -8  16     1453.27      745.75    986.34 o 
   1  -8  16      441.18      536.90    973.90 o 
   2  -8  16     3063.08     3892.12   1168.10 o 
   3  -8  16      142.35      287.87    880.99 o 
  -3  -7  16     3233.40     2961.64    741.07 o 
  -2  -7  16     1228.58      822.36    643.63 o 
  -1  -7  16      103.47       10.39    611.94 o 
   0  -7  16     4253.70     4293.03    746.20 o 
   1  -7  16      204.94     -106.11    638.73 o 
   2  -7  16       20.29     -165.99    630.88 o 
   3  -7  16     1754.87     1877.96    721.69 o 
   4  -7  16      505.66      451.97    742.88 o 
  -4  -6  16     1443.18      519.59    690.34 o 
  -3  -6  16       84.95       73.48    581.92 o 
  -2  -6  16     5140.84     5392.65    720.34 o 
  -1  -6  16       14.25       15.26    558.19 o 
   0  -6  16       63.47      319.18    569.86 o 
   1  -6  16      934.96      469.24    574.21 o 
   2  -6  16     1749.44     1534.36    649.25 o 
   3  -6  16      347.28      175.68    620.87 o 
   4  -6  16      169.12     -116.36    615.54 o 
   5  -6  16     3329.00     4458.66   1138.40 o 
  -5  -5  16      130.11      421.71   1117.39 o 
  -4  -5  16     2812.28     3244.85    728.13 o 
  -3  -5  16       12.85      219.38    580.71 o 
  -2  -5  16       88.04      340.88    524.96 o 
  -1  -5  16      782.84      688.51    555.70 o 
   0  -5  16     3553.51     3309.06    641.22 o 
   1  -5  16      275.21      499.98    562.26 o 
   2  -5  16       20.04       22.31    527.06 o 
   3  -5  16     4918.63     6449.81    787.14 o 
   4  -5  16       47.01     -292.92    642.14 o 
   5  -5  16      454.93      301.65    672.06 o 
  -5  -4  16      220.90      249.84    623.07 o 
  -4  -4  16      357.70      184.31    609.36 o 
  -3  -4  16       49.21     -283.24    537.35 o 
  -2  -4  16     2914.96     3192.30    612.37 o 
  -1  -4  16      331.37     -137.17    476.49 o 
   0  -4  16      467.35      340.63    527.81 o 
   1  -4  16     4724.92     5397.23    706.40 o 
   2  -4  16      102.98     -114.42    500.52 o 
   3  -4  16      494.61       70.19    576.37 o 
   4  -4  16     2141.28     2443.19    698.29 o 
   5  -4  16      294.10      832.35    710.68 o 
  -6  -3  16      146.35      -82.06    894.77 o 
  -5  -3  16        8.23      189.07    578.40 o 
  -4  -3  16     4925.18     5477.13    723.97 o 
  -3  -3  16      429.28       -9.12    547.38 o 
  -2  -3  16      189.32      148.60    532.26 o 
  -1  -3  16     4132.83     5124.94    679.14 o 
   0  -3  16        1.67     -117.02    525.03 o 
   1  -3  16       86.18       19.27    507.85 o 
   2  -3  16     1063.30     1119.00    584.19 o 
   3  -3  16     1067.87      996.47    584.23 o 
   4  -3  16      143.35      -20.87    579.77 o 
   5  -3  16       30.80       98.48    682.02 o 
  -7  -2  16       57.52      -67.97    807.25 o 
  -6  -2  16     3541.96     3099.09    999.67 o 
  -5  -2  16       21.90     -224.65    559.42 o 
  -4  -2  16      170.79       20.94    543.22 o 
  -3  -2  16     1694.86     1679.69    556.39 o 
  -2  -2  16       70.06      -89.50    477.40 o 
  -1  -2  16      594.78       68.55    541.01 o 
   0  -2  16      360.53     -102.78    501.91 o 
   1  -2  16     2332.07     2204.58    610.98 o 
   2  -2  16      144.83      653.24    565.42 o 
   3  -2  16      261.64      345.06    571.93 o 
   4  -2  16     2967.28     3538.26    583.29 o 
   5  -2  16       57.03      -83.13    559.15 o 
  -7  -1  16      524.46      626.89    937.16 o 
  -6  -1  16      186.91      626.89    879.15 o 
  -5  -1  16     2047.27     2152.62    625.38 o 
  -4  -1  16      911.89      706.27    559.20 o 
  -3  -1  16        0.08     -200.39    505.83 o 
  -2  -1  16       28.15     -344.13    497.78 o 
  -1  -1  16     4566.14     4340.56    696.73 o 
   0  -1  16        1.50      -65.49    524.97 o 
   1  -1  16     1290.62     1328.35    597.77 o 
   2  -1  16     4014.59     4184.29    564.37 o 
   3  -1  16      280.10      -52.97    489.20 o 
   4  -1  16     1350.45     1161.50    558.64 o 
   5  -1  16     1226.41      737.38    906.57 o 
  -7   0  16      112.88     -388.65    913.74 o 
  -6   0  16     1380.99     1008.43    896.99 o 
  -5   0  16       48.82       68.65    559.32 o 
  -4   0  16      244.11      -86.29    548.40 o 
  -3   0  16     2183.58     2412.01    837.01 o 
  -2   0  16      295.89     -230.29    507.55 o 
  -1   0  16     1996.90     2117.38    583.54 o 
   0   0  16     2447.46     2430.09    611.44 o 
   1   0  16        0.97     -388.13    388.13 o 
   2   0  16     1688.54     1676.08    481.02 o 
   3   0  16      867.84      625.45    508.65 o 
   4   0  16     1460.43     1290.05    561.60 o 
   5   0  16      392.02      402.10    954.48 o 
  -7   1  16       72.91     -355.20   1020.04 o 
  -6   1  16      285.22     -441.45    839.43 o 
  -5   1  16     3817.90     4196.95    731.21 o 
  -4   1  16      102.75      -71.39    554.84 o 
  -3   1  16     1261.89      926.09    561.83 o 
  -2   1  16     2395.03     2962.30    815.50 o 
  -1   1  16       27.76       62.76    403.68 o 
   0   1  16     1239.43     1163.15    454.49 o 
   1   1  16       25.86        1.49    440.24 o 
   2   1  16     1761.41     1877.96    511.95 o 
   3   1  16      190.46      284.26    510.03 o 
   4   1  16      494.03     1068.45    587.57 o 
  -5   2  16      752.24      866.46    918.37 o 
  -4   2  16     1149.85     1379.18    871.92 o 
  -3   2  16      715.12      458.33    872.68 o 
  -2   2  16      343.98        6.94    437.05 o 
  -1   2  16       92.39      -88.12    428.67 o 
   0   2  16     2124.61     2119.84    502.54 o 
   1   2  16       46.23      384.56    475.16 o 
   2   2  16     2077.81     1738.38    555.46 o 
   3   2  16     1607.47     1554.01    601.89 o 
  -5   3  16     1263.65     1081.79    988.44 o 
  -4   3  16      247.85      180.10    535.04 o 
  -3   3  16      219.81     -390.19    510.03 o 
  -2   3  16     1567.54     1690.88    585.30 o 
  -1   3  16        5.30      -48.11    538.61 o 
   0   3  16     1276.36      682.78    591.77 o 
   1   3  16     1689.70     2177.67    678.08 o 
   2   3  16        8.61     -113.23    635.88 o 
  -6   4  16        2.76      -34.27   1111.74 o 
  -5   4  16     1309.49     1070.80    643.84 o 
  -4   4  16     1666.40     1504.43    642.78 o 
  -3   4  16        5.07     -106.52    596.64 o 
  -2   4  16     1878.48     1854.24    642.12 o 
  -1   4  16      414.47      444.45    559.77 o 
   0   4  16        3.01      -25.88    630.74 o 
   1   4  16      816.61      606.20    866.84 o 
  -5   5  16       17.96     -459.26    707.86 o 
  -4   5  16      534.21      531.40    667.95 o 
  -3   5  16      298.87      121.89    639.16 o 
  -2   5  16      559.18      776.22    905.36 o 
  -1   5  16      454.42      -37.00    862.97 o 
   0  -7  17        2.41     -198.00    856.62 o 
   1  -7  17      790.92     -413.65    798.24 o 
   2  -7  17     1543.12     2023.20   1066.18 o 
  -3  -6  17      523.03      -87.64   1081.66 o 
  -2  -6  17       25.98     -109.80    626.53 o 
  -1  -6  17      478.66      158.57    579.45 o 
   0  -6  17     1815.95     1393.51    670.92 o 
   1  -6  17      262.86      -97.67    615.02 o 
   2  -6  17       22.73      -40.39    621.37 o 
   3  -6  17     3757.41     4578.02    855.24 o 
  -4  -5  17      678.01      254.61   1058.88 o 
  -3  -5  17        2.00      -26.00    623.54 o 
  -2  -5  17     4252.44     6274.33    821.96 o 
  -1  -5  17      134.85     -177.56    570.74 o 
   0  -5  17       21.35      -10.65    556.74 o 
   1  -5  17     3641.77     3395.59    760.04 o 
   2  -5  17       97.27     -170.35    642.90 o 
   3  -5  17      256.93     -210.89    633.25 o 
   4  -5  17     2304.44     2494.16   1209.16 o 
  -5  -4  17       31.50     -406.92   1125.33 o 
  -4  -4  17     3685.31     3447.19    764.64 o 
  -3  -4  17      100.38     -371.58    615.04 o 
  -2  -4  17      392.91       46.15    603.79 o 
  -1  -4  17     2520.17     1523.43    630.78 o 
   0  -4  17      107.22     -289.01    529.85 o 
   1  -4  17      328.88       23.11    566.87 o 
   2  -4  17      772.24      860.58    638.73 o 
   3  -4  17     1704.36     1203.98    653.57 o 
   4  -4  17       52.45       41.63    994.97 o 
  -5  -3  17      298.85      354.13    687.15 o 
  -4  -3  17        1.60      280.00    630.58 o 
  -3  -3  17     2639.11     2853.36    691.15 o 
  -2  -3  17      122.85     -135.45    590.93 o 
  -1  -3  17        2.57     -376.00    514.38 o 
   0  -3  17      126.60     -214.40    529.27 o 
   1  -3  17     3641.22     2806.91    645.15 o 
   2  -3  17      254.10      251.95    594.78 o 
   3  -3  17      604.34     1078.94    702.52 o 
   4  -3  17     3351.04     3965.31    843.15 o 
  -6  -2  17       12.83     -426.92    923.51 o 
  -5  -2  17      817.26      941.46    694.18 o 
  -4  -2  17     1676.01     1458.65    643.33 o 
  -3  -2  17        1.76      176.44    585.07 o 
  -2  -2  17        0.75     -107.20    561.18 o 
  -1  -2  17     1953.65     2099.34    600.36 o 
   0  -2  17      825.02     -203.92    570.99 o 
   1  -2  17      918.49     1124.54    617.60 o 
   2  -2  17     3209.36     3479.58    714.21 o 
   3  -2  17        0.63       65.84    657.37 o 
   4  -2  17      646.35      217.39    734.57 o 
  -6  -1  17     2533.65     2518.97   1053.99 o 
  -5  -1  17      115.76     -282.24    638.14 o 
  -4  -1  17      106.55     -381.29    616.24 o 
  -3  -1  17     2967.83     3417.46    697.50 o 
  -2  -1  17      365.47       49.33    539.36 o 
  -1  -1  17      811.79      746.52    573.15 o 
   0  -1  17     2154.79     1882.77    657.71 o 
   1  -1  17       22.66      -84.37    592.61 o 
   2  -1  17      924.16      426.03    667.28 o 
   3  -1  17       64.03      275.03    558.15 o 
   4  -1  17      463.41     1000.81    757.35 o 
  -6   0  17      144.25      338.13    950.74 o 
  -5   0  17     2887.05     2501.74    725.93 o 
  -4   0  17       60.45     -126.32    612.13 o 
  -3   0  17      688.70      573.17    575.33 o 
  -2   0  17     2144.66     2296.36    666.65 o 
  -1   0  17      525.98      628.03    593.87 o 
   0   0  17      266.09      261.33    594.14 o 
   1   0  17      200.55      -72.59    637.10 o 
   2   0  17      884.38      716.83    545.73 o 
   3   0  17       23.36       72.74    588.30 o 
  -5   1  17      355.70      281.27    716.69 o 
  -4   1  17      533.11      896.59    651.08 o 
  -3   1  17     1381.21     1656.42    660.01 o 
  -2   1  17       15.13      185.31    607.81 o 
  -1   1  17      233.90      488.64    623.37 o 
   0   1  17     2172.20     2215.69    516.13 o 
   1   1  17        5.06       66.37    498.03 o 
   2   1  17      753.24      858.69    542.92 o 
   3   1  17     1271.53     1129.24    621.41 o 
  -5   2  17      559.93      647.83   1100.89 o 
  -4   2  17      146.06      -37.76    975.93 o 
  -3   2  17      210.50      205.24    893.11 o 
  -2   2  17     2684.19     2914.79   1009.06 o 
  -1   2  17       98.42       20.06    556.57 o 
   0   2  17      460.30       48.93    503.49 o 
   1   2  17      587.40      858.55    529.95 o 
   2   2  17       20.81     -117.54    572.38 o 
  -5   3  17      742.71      777.10   1057.48 o 
  -4   3  17     1297.18     1185.04   1007.28 o 
  -3   3  17        0.12     -376.79    583.14 o 
  -2   3  17      780.37      948.95    636.42 o 
  -1   3  17     1228.66     1440.20    674.31 o 
   0   3  17      634.88      745.12    660.76 o 
   1   3  17      100.68     -576.24    860.88 o 
  -4   4  17      789.88      709.77    662.75 o 
  -3   4  17      385.64     -234.56    853.83 o 
  -2   4  17      549.92      525.35    892.48 o 
  -1   4  17      395.55     -349.11    941.47 o 
  -2  -5  18      322.45     -585.95   1014.77 o 
  -1  -5  18     3150.53     2448.37    780.30 o 
   0  -5  18      170.63     -204.57    654.41 o 
   1  -5  18      136.80     -301.39    682.41 o 
  -4  -4  18       44.14       -1.71   1137.19 o 
  -3  -4  18     2406.53     2384.30    773.05 o 
  -2  -4  18      182.07       39.36    664.41 o 
  -1  -4  18       35.37     -357.01    638.32 o 
   0  -4  18       18.29       46.85    642.61 o 
   1  -4  18     3565.81     4341.03    795.00 o 
   2  -4  18      199.24     -144.19    681.68 o 
  -4  -3  18      932.23     1074.96    767.00 o 
  -3  -3  18        4.31      183.53    663.69 o 
  -2  -3  18        7.17     -161.59    634.89 o 
  -1  -3  18     3160.33     3006.42    745.94 o 
   0  -3  18       24.74     -422.40    613.52 o 
   1  -3  18      661.74      157.85    677.22 o 
   2  -3  18     2199.86     2692.52    796.08 o 
   3  -3  18        9.63       69.62   1029.69 o 
  -5  -2  18       25.00       93.39    756.37 o 
  -4  -2  18        1.21       18.21    708.22 o 
  -3  -2  18     3500.67     3877.02    768.17 o 
  -2  -2  18       90.22       32.63    605.17 o 
  -1  -2  18      167.64      396.74    652.10 o 
   0  -2  18     5130.94     6025.97    832.21 o 
   1  -2  18      729.61      421.01    701.06 o 
   2  -2  18      360.45      590.12    662.10 o 
   3  -2  18       98.68      -53.63   1152.55 o 
  -5  -1  18     2507.42     3001.71    766.94 o 
  -4  -1  18       19.60      155.08    686.71 o 
  -3  -1  18      897.60     1039.99    681.31 o 
  -2  -1  18     1781.05     1106.47    675.59 o 
  -1  -1  18     1200.47      709.54    665.84 o 
   0  -1  18      179.57     -268.49    645.41 o 
   1  -1  18      270.00      331.53    695.30 o 
   2  -1  18      984.55     1479.64    740.84 o 
  -5   0  18      161.31       24.97    763.45 o 
  -4   0  18      636.68      557.10    740.99 o 
  -3   0  18      660.94      447.45    670.20 o 
  -2   0  18       16.65      172.29    690.21 o 
  -1   0  18        8.54        3.57    660.19 o 
   0   0  18     2236.62     2484.73    787.62 o 
   1   0  18       30.93     -225.90    678.48 o 
   2   0  18      734.18      594.04    711.40 o 
  -5   1  18      970.68      447.10   1213.16 o 
  -4   1  18       74.64        7.44    710.49 o 
  -3   1  18      715.44      622.80    697.11 o 
  -2   1  18     2546.84     2887.31    784.54 o 
  -1   1  18        0.00     -376.33    681.56 o 
   0   1  18      876.42     1157.00    743.62 o 
   1   1  18     1554.55     1260.01    706.05 o 
  -4   2  18     2172.52     1627.26   1198.12 o 
  -3   2  18        0.97     -692.38   1063.58 o 
  -2   2  18      787.93      479.59   1032.54 o 
   0   2  18      121.11      654.43    877.95 o 
  -2   3  18      244.38      103.57    881.69 o 
  -2  -2  19     1008.01     1481.99    929.29 o 
  -1  -2  19      249.72      158.97    981.20 o 
   0  -2  19       89.55     -366.56    886.64 o 
  -3  -1  19     1267.36     1154.71    945.92 o 
  -2  -1  19       22.21     -163.73    959.56 o 
  -1  -1  19       71.31     -501.42    990.53 o 
   0  -1  19     1238.34     1312.61   1073.35 o 
  -3   0  19      639.00      474.83   1110.60 o 
  -2   0  19     3108.78     3002.69   1182.95 o 
  -1   0  19        2.22     -220.85   1021.94 o 
   0   0  19     1127.52      170.40   1064.27 o 
                                                 
